# Supplementary material for: Cognitive and anatomical data in a healthy cohort of adults
Source: Data Brief. 2016 Apr 5;7:1221–7. doi: 10.1016/j.dib.2016.03.100 (PMC5540669; doi:10.1016/j.dib.2016.03.100)
Supplement: Supplementary file 1 — Supplementary material [file mmc1.zip]

Archive with 3 entries (2 files):
- dib.xlsx
- __MACOSX/
- __MACOSX/._dib.xlsx
