# Supplementary material for: Cognitive and anatomical data in a healthy cohort of adults
Source: Data Brief. 2016 Apr 5;7:1221–7. doi: 10.1016/j.dib.2016.03.100 (PMC5540669; doi:10.1016/j.dib.2016.03.100)
Supplement: Supplementary file 1 — Supplementary material [file mmc1.zip › dib.xlsx]

## Sheet: dib.csv
Subject	Education	Age	Sex	Vo2maxPercent	gf	wm	ef	em	BOMATCorrectTrials	NumberSeriesCorrectTrials	LetterSetsCorrectTrials	ReadingSpanTotal	RotationSpanTotal	SymmetrySpanTotal	GaravanTotalErrors	KeepTrackWordsRecalled	StroopCost	IFR_WordsWordsRecalled	IFR_PicturesWordsRecalled	PairedAssociatesWordsRecalled	bi_superiorparietal_thickness	bi_postcentral_thickness	bi_precuneus_thickness	bi_lateraloccipital_thickness	meanthick	bi_superiortemporal_thickness	bi_inferiorparietal_thickness	bi_paracentral_thickness	bi_precentral_thickness	bi_middletemporal_thickness	bi_bankssts_thickness	bi_insula_thickness	bi_superiorfrontal_thickness	bi_supramarginal_thickness	bi_transversetemporal_thickness	bi_rostralmiddlefrontal_thickness	bi_caudalmiddlefrontal_thickness	bi_parstriangularis_thickness	bi_parsopercularis_thickness	bi_lateralorbitofrontal_thickness	bi_parsorbitalis_thickness	bi_frontalpole_thickness	bi_posteriorcingulate_thickness	bi_inferiortemporal_thickness	bi_cuneus_thickness	bi_pericalcarine_thickness	bi_rostralanteriorcingulate_thickness	bi_medialorbitofrontal_thickness	bi_caudalanteriorcingulate_thickness
3001	4	23	1	19	0.930998	0.357046	0.274698	-0.350255	1.14607	0.512529	1.39916	1.00642	-0.531661	0.459344	-1.69347	0.0362457	0.480733	-0.613751	-0.538044	-0.354089	-1.17954	-0.808329	-1.0656	-1.04558	-0.760178	-1.10072	-1.21822	-0.608152	-0.517703	-1.02845	-0.732997	-1.45	-0.677683	-0.560752	-1.49619	-0.0234958	-0.56334	0.976625	-0.977395	-1.53397	-0.84254	-0.659344	0.177987	-0.448951	-0.901291	-1.23316	-0.159464	-0.0868855	-0.383406
3002	3	21	1	29	0.281701	-0.139891	-0.206948	-0.00418083	0.445147	0.994611	0.0632787	-0.59957	0.371608	-0.302886	0.525558	-0.908985	0.97856	0.133766	0.602049	-1.21112	-0.170988	0.530293	0.519611	-0.0442874	-0.113774	0.276377	-0.22948	-0.349046	-0.170309	-0.0445465	-0.166093	-0.962105	-0.158328	0.745003	0.309906	-0.444647	0.882254	-0.326476	-0.0194471	-0.235034	-0.914552	1.02496	0.567742	0.134321	0.336683	-0.721608	0.182571	-0.907353	-0.102685
3006	2	22	1	3	-1.95564	-0.885514	-1.88872	-1.72406	-1.42398	-0.933717	-1.7179	-1.88436	-0.230571	0.459344	-1.05946	-1.98925	1.16228	-1.06226	-1.10809	-1.21112	-0.394583	-0.639893	-0.755645	-0.669507	-0.359389	-0.658337	-0.598608	-1.19323	-0.290739	0.283422	-0.611772	0.617418	-0.693788	-0.132498	0.72287	-0.855888	-0.204105	-0.564058	-0.273596	-0.477343	-0.96064	-0.192853	-0.99492	-0.0270881	-0.208337	1.41206	0.0536072	-0.676596	-0.494216
3010	5	28	1	54	0.970849	0.18148	0.855386	1.06454	0.678788	1.47669	0.508573	-0.0642397	-0.230571	0.0782289	0.525558	0.576377	0.474807	0.582276	0.982079	0.931457	0.0193047	0.228882	-0.467827	-1.26182	-0.414281	-1.1364	0.0253949	-0.307254	-0.193468	-0.227166	-0.0698262	0.441915	-1.01989	-0.413802	-1.21756	0.0557797	-0.429168	-0.358874	0.0118329	0.265474	-0.496883	-0.809608	-0.0697073	-1.15695	-0.971365	-0.813425	-0.327678	-0.218746	0.648367
3011	3	21	1	20	0.750416	0.327917	0.73556	0.726067	0.211507	1.47669	0.508573	0.149893	0.672698	-0.429924	0.842562	0.576377	0.551852	0.582276	0.602049	0.0744264	-2.12625	-2.6301	-0.281852	-1.11609	-1.06903	-1.51813	-1.45991	-1.46905	-0.865097	-0.338973	-0.782913	-0.460168	-0.516643	-1.80773	-0.535924	-1.04912	-0.991824	-0.999625	-1.21981	-0.441593	-0.727321	-1.34114	0.371044	-2.27947	-2.65703	-2.23441	-0.131428	-1.32125	-0.297219
3017	5	24	2	10	1.44775	1.21723	2.08203	3.65205	1.37971	0.512529	-0.382016	1.54175	-0.0800265	1.09454	0.842562	1.25154	0.854104	3.72185	3.45228	1.78849	0.29523	0.47267	0.0502459	-0.960962	-0.550185	-1.36829	-0.475565	-0.131731	-0.0591424	-1.30052	-0.0912189	-0.375926	-0.709892	-0.493575	-0.953863	-0.0433146	-1.19525	-0.628853	-1.7242	0.714342	1.07586	-0.625702	-0.404824	-1.6265	-0.079868	-0.214425	0.134911	-0.32863	-0.0164985
3021	3	20	2	7	-0.824858	-0.348664	-0.460171	-0.56049	-0.489416	-0.933717	-1.2726	-0.278372	0.221063	-0.556963	-0.108449	0.171279	-0.698642	0.432773	-1.10809	-0.782605	0.357075	1.00901	1.31222	0.815977	0.858686	1.98883	0.495594	1.14708	1.67783	-0.171262	0.664653	1.03862	0.981033	0.404919	1.26768	0.199466	1.72191	1.3258	0.911131	1.73522	1.50505	0.865724	-0.35747	0.281056	1.19704	1.25028	2.18712	1.61998	0.830589
3026	4	29	2	3	-2.27155	-1.34268	-2.05129	-1.96283	-2.59218	-1.4158	-0.82731	-1.34903	-1.28439	0.0782289	-2.96148	-1.04402	-2.06174	-1.21176	-1.67814	-0.782605	0.495038	-0.803897	0.196369	1.76556	0.31092	-1.11499	0.429679	0.139913	0.88577	0.462314	0.261759	-0.547919	0.884409	-0.762284	1.06867	0.531432	-0.559012	-0.726046	-0.738885	0.0787767	0.537209	-1.68428	0.698875	0.779955	0.636444	2.08539	0.575071	0.00102173	0.468607
3030	3	21	1	3	-2.99554	-2.49198	-2.47953	-1.83001	-2.35854	-0.933717	-3.05378	-1.67023	-1.58547	-2.08142	-1.69347	-1.58415	1.49417	-0.613751	-1.10809	-1.63964	-0.656236	-1.20282	-0.153441	-1.31823	-0.157146	0.301351	-0.594214	-0.871437	-1.00406	-0.167535	-0.191051	-0.379436	0.127519	-0.615334	-2.1231	-0.196911	0.146473	0.224282	-0.242317	-1.24797	-0.113779	0.94422	0.881003	-0.672722	0.282181	0.174706	-0.0697498	1.07422	0.384883
3032	3	21	1	64	-0.185486	-0.450013	-0.312125	0.0392927	-0.0221344	-0.451635	0.0632787	-0.278372	-0.381116	-0.429924	0.208555	-0.638919	0.445174	0.73178	-0.158013	-0.354089	-1.64576	-1.1452	-1.41099	-1.59558	-0.978212	-0.950882	-0.972131	-0.8589	-1.23565	-0.0333657	-0.683081	-0.930514	-0.375733	-1.17374	-1.19766	0.0310061	0.207067	1.16021	-0.390896	-3.29369	-0.646668	-1.70671	-1.3956	-2.25379	-0.364057	-1.03204	-0.243571	-0.53741	-1.09013
3033	3	20	1	59	1.31835	0.895812	1.36774	1.99998	1.61335	0.0304473	0.953868	0.149893	0.371608	0.967497	0.208555	0.846443	-0.479361	2.52582	1.36211	0.502942	0.0906647	1.47885	0.00596611	0.839481	0.519556	1.77478	1.83149	1.08858	0.81166	2.06116	1.30643	0.901732	0.485834	0.526678	1.02389	1.15077	0.0166291	1.09542	-0.879645	0.054943	1.42728	-0.984542	0.57867	0.787292	-0.391308	-0.537973	-0.00526776	-0.365258	1.5644
3036	3	20	2	22	-0.243	0.051005	-0.313656	0.17707	-0.723057	-0.933717	1.39916	0.899356	-0.0800265	-0.0488095	0.842562	-1.04402	0.539999	0.432773	0.792064	-0.782605	-0.0568125	-0.045935	0.422196	-0.415658	0.500254	-0.0233022	0.904272	-0.378299	-0.851202	0.879729	1.06755	0.870141	2.95378	1.6393	0.307419	2.37954	0.354223	0.973025	0.606151	2.41051	1.00097	0.939734	1.30718	1.55398	1.29436	1.4208	-1.51639	2.03388	2.16032
3037	4	25	2	16	0.179699	-0.334524	-0.309354	-0.486485	0.678788	1.47669	-0.382016	-0.920769	-0.983295	0.713421	0.525558	-0.773952	1.1208	-0.0157372	-1.10809	0.0744264	0.599699	0.689864	-0.640518	-0.519078	0.0970695	0.058753	-0.264635	1.28082	1.56666	-0.521592	-0.101915	0.81398	0.0188163	0.455302	0.113375	-0.147364	-0.130527	-0.589256	1.0167	0.277391	-0.036006	0.352135	-0.718085	-0.247191	-1.44242	-0.734725	-1.06782	0.217127	0.749328
3038	4	34	2	3	-0.658795	-0.95924	-0.797975	-0.477628	-0.255775	-0.451635	-0.82731	-0.706637	-1.28439	-0.302886	-3.27848	-0.23382	-0.111917	0.582276	-0.348028	-1.63964	0.91844	0.304235	0.178657	-0.32164	-0.653367	-0.672608	-0.567847	0.39484	-1.36535	-1.41605	-1.24999	-1.15867	-1.67613	-0.825262	-0.391635	-1.99052	-0.662887	-1.392	-1.16507	-1.52205	-1.12483	-1.28058	-0.648876	-0.92584	-0.107119	0.93548	-1.58087	-2.54463	0.466144
3041	3	22	1	3	0.0949768	0.761264	0.372869	-0.149445	-0.956698	-0.933717	1.39916	0.685223	0.672698	0.713421	0.842562	0.576377	0.457027	0.133766	-1.10809	0.502942	0.923198	0.335262	1.70631	0.660847	0.587304	0.283513	0.499989	0.114838	0.292884	1.43877	0.778747	1.78275	0.586484	0.786989	0.96418	-0.132499	0.124832	-0.0312987	0.879851	0.714342	0.283727	2.01401	0.906501	1.55031	-0.605423	-0.240659	2.02171	1.11085	1.42897
3044	5	23	1	22	-0.785594	-1.04052	-0.603142	0.446753	-0.255775	-1.89788	-0.82731	0.578157	-1.13384	-1.44623	-2.01047	-0.503886	-1.03053	1.7783	0.0320026	0.0744264	-0.889345	-1.18066	-0.729078	-1.39815	-0.334333	0.147943	-1.62689	-0.66666	-0.888257	-0.0594542	0.621868	-0.470698	-0.560929	-1.63139	0.0934734	-0.0631335	-0.939887	-1.51439	-0.691965	1.2506	-0.335576	-0.457497	-0.109776	-0.0637718	1.57076	-0.704119	2.16189	2.35254	-0.550853
3046	4	30	2	12	-0.705918	-0.367224	-0.481054	-0.0250225	-1.42398	-1.4158	0.953868	0.578157	-0.983295	0.0782289	-2.01047	-0.368853	0.925222	0.432773	0.602049	-1.21112	-0.427884	-0.12572	-1.22501	-0.819935	-0.789039	-0.751095	0.0957051	0.365586	-0.60571	-1.96764	-1.12163	-1.02529	-0.734048	-1.37947	0.285029	-1.00453	-0.0439647	-1.3524	-1.53652	0.503811	-0.459436	-0.242193	-0.22998	-1.31469	-1.59814	-0.948965	-1.70143	-0.588689	-1.38317
3049	3	20	1	97	1.08318	1.39738	1.16535	0.988595	-0.0221344	0.512529	1.39916	-1.02784	1.27488	2.23788	-0.742455	0.846443	1.15043	0.582276	1.17209	-0.354089	-0.551575	-0.923575	-0.272996	-1.06908	-0.332546	-0.572715	-0.506326	-0.867258	-0.957736	-1.03218	-1.06815	-1.01125	-0.379759	-0.224867	0.334784	0.546296	-1.14331	0.317875	-0.00771709	-0.0443642	0.462317	0.457544	-0.914784	0.640557	0.37172	0.423926	0.518999	0.345325	-0.208571
3056	5	25	1	13	1.38685	1.20304	0.994249	1.10215	1.61335	1.47669	0.953868	0.685223	0.522153	1.47565	0.525558	0.0362457	-0.586038	1.03079	1.17209	-0.354089	-0.570604	-0.373942	-0.932764	-0.331042	-0.232753	-0.123195	-0.501932	0.144092	0.223405	0.361688	0.404377	0.199722	-1.57548	0.0816291	0.0586451	-0.474375	-1.19525	-1.05002	-1.03213	0.444227	-0.228998	1.13934	-0.543241	-0.639707	-0.691069	0.467648	0.451714	-0.464154	0.0302883
3057	2	21	1	3	-4.06487	-2.99439	-4.18474	-3.49631	-2.35854	-1.89788	-3.49908	-1.02784	-1.88656	-2.3355	-0.425452	-4.28481	0.131069	-2.8563	-1.67814	-1.63964	-0.979735	-0.954603	-0.578527	-0.288734	-0.221565	-0.148169	-0.238268	-0.160985	0.278988	-0.834653	-1.08954	0.126011	-0.621319	0.245373	-0.252322	-0.191956	-0.290668	-0.837637	1.22784	0.301225	0.879987	1.85702	0.942927	-2.21344	-0.504205	0.808685	0.213411	-1.1491	0.43167
3058	2	23	2	12	0.195411	1.40179	0.526879	-0.366242	0.211507	-0.451635	-0.382016	1.32762	1.12433	1.47565	0.208555	0.846443	0.717794	-0.763254	-0.918074	0.502942	0.861352	1.14198	0.400056	0.872388	0.437529	-0.180277	0.289058	0.904694	0.820924	-0.186169	-0.0519991	0.684109	-0.110016	-0.212271	-0.767283	0.432338	1.37566	0.64545	0.946321	0.869261	0.393185	0.619021	-0.521386	0.651562	3.26422	0.629422	0.502178	0.524802	0.210048
3059	3	21	1	8	-0.104702	0.44716	0.209727	0.171251	-0.255775	-0.451635	-0.82731	-0.278372	0.973787	0.332306	0.208555	0.441345	-1.47501	-0.165241	-0.158013	1.35997	0.276201	0.406183	0.510755	0.721959	-0.0403129	1.06482	0.00781738	0.44499	-0.980896	0.428772	-0.198182	-0.210954	-0.633397	-0.413802	1.11096	-0.940118	-0.615277	0.620252	0.836841	0.579285	-0.041767	-0.488895	-0.674374	0.618546	0.266609	-0.048279	-0.437017	-1.00991	-1.37824
3061	3	18	2	19	0.213705	-0.115658	-0.130478	0.285265	0.211507	0.0304473	0.953868	-0.385438	-0.230571	0.205267	0.525558	-0.908985	0.415542	0.432773	0.0320026	0.931457	1.2467	0.818407	0.749866	-0.345145	0.0123679	0.868601	-0.651341	0.436631	0.334571	0.607664	0.735962	0.354164	-0.0697559	0.0396433	0.740284	0.273787	-0.16948	0.584255	-1.09469	0.305197	-0.113779	-0.805122	-0.623378	0.526837	0.831094	-0.266892	-0.165071	-0.266363	-0.166709
3062	3	19	2	13	-0.122044	0.577715	0.067653	0.273769	-0.0221344	-0.933717	-0.382016	0.364025	0.522153	0.840459	-0.108449	-0.23382	0.0836574	0.133766	0.602049	0.0744264	0.818536	1.52318	0.935841	-0.312239	0.498074	-0.644067	1.06247	1.15544	2.27535	-0.2458	0.176189	-0.242544	1.26285	0.803783	1.67816	1.96334	1.11165	0.559056	0.441932	-0.485288	1.30054	0.435116	-0.106133	-1.1276	0.862238	0.725612	0.718053	0.0413125	-0.612415
3064	3	28	1	6	-1.62577	-0.353991	-1.68065	-1.76836	-0.723057	-1.4158	-1.2726	-0.59957	0.371608	0.332306	-1.37646	-1.58415	-1.95506	-1.21176	-1.67814	-0.354089	1.40845	0.902625	1.84358	2.57411	0.926599	1.71769	1.73042	0.0646886	0.16319	0.674749	0.686046	2.95511	-0.383785	1.03051	1.31246	0.0210967	0.19841	0.155887	0.875941	-0.250923	0.165628	0.565196	1.03399	1.49162	2.06907	1.69188	-0.0501248	0.583407	1.45359
3065	2	18	2	3	0.209661	0.971785	0.420283	0.236266	-0.255775	0.0304473	-0.382016	1.32762	0.973787	0.586382	0.525558	0.171279	1.00819	-0.165241	0.0320026	0.931457	-0.308951	-0.777302	0.240649	0.486914	0.722219	0.790114	1.34811	-0.194418	0.0566558	0.242426	-0.258794	1.37208	1.35948	-0.187079	0.546241	1.48769	0.665848	1.3258	0.672621	0.0986381	1.85071	0.888151	0.236269	1.78509	-0.434131	-0.537973	1.55632	0.869106	1.90176
3066	5	30	1	3	-0.149401	-0.825567	-0.0309003	-0.750873	-0.489416	-0.933717	0.953868	-0.920769	-0.381116	-1.31919	0.842562	0.846443	1.71937	-0.314744	-1.86815	0.0744264	0.095422	-0.12572	-1.04789	3.0113	0.252824	0.472596	-0.000971391	1.69455	0.904298	-0.1489	0.115576	0.957893	0.79181	0.1656	-1.3718	-1.06399	-0.256043	0.933428	0.0235628	-0.417759	-1.02977	0.343164	-0.514101	0.699251	0.387292	0.716867	-0.111803	0.235441	0.0278258
3069	4	39	1	3	0.592113	-0.561734	0.0406866	-0.271733	0.445147	0.512529	1.39916	-0.0642397	-0.0800265	-1.57327	0.842562	-0.0987873	0.0125392	-0.0157372	-0.538044	-0.782605	-1.23663	-0.44043	-1.00804	-0.918654	-0.87544	-0.658337	-1.74994	-0.599793	-0.114725	-2.06454	-0.818568	-1.89578	-1.33392	-1.01	-0.207543	-0.841024	-1.04376	-1.10762	-0.652866	-0.330369	-0.309652	-1.36357	-2.20425	-1.30368	-1.31784	0.00418817	-1.98459	-1.48241	-0.181484
3071	3	22	1	17	0.604044	0.761554	1.37372	1.51284	-0.0221344	0.512529	-0.82731	-0.0642397	0.371608	0.840459	0.842562	1.79167	1.47639	1.7783	0.792064	0.502942	-0.0425406	-0.378374	0.178657	0.486914	-0.197611	-0.251629	-0.594214	1.25992	-0.00355927	0.484676	0.764486	-0.144263	-1.42652	-0.0443281	0.120838	-0.409964	-0.918246	-0.582057	-0.633316	-1.04935	-0.378783	0.78947	-0.189912	0.211356	-0.550921	-1.67039	-0.879981	-0.779155	-0.811874
3072	4	33	1	54	0.573633	0.288715	0.717186	0.780846	-0.0221344	-0.933717	1.39916	0.364025	-0.832751	0.840459	-1.37646	0.981476	-0.372684	-0.0157372	0.982079	0.931457	1.00883	-2.14695	-0.578527	-0.354547	-1.04086	-0.790339	-1.32368	-2.15025	-2.4029	-0.640853	-1.05389	-0.828723	-1.18899	-3.12608	-1.53848	-2.68913	-1.67567	-1.61158	-1.44268	-1.11688	-1.53674	-1.75605	1.33268	-1.24132	1.52794	1.17596	-1.679	-1.22968	-1.3019
3078	4	20	2	75	0.0486778	-0.444489	-0.127397	0.1355	-0.0221344	0.512529	0.0632787	-1.34903	-0.531661	0.205267	-0.425452	-0.23382	-0.343051	1.32979	-1.10809	0.502942	-0.48973	0.206719	-1.64124	-0.730618	-0.732319	-2.0069	-0.954553	-0.691734	0.126135	-1.74029	-1.81689	-1.37629	-0.0335218	-0.720298	-1.47131	0.382791	-0.63259	-0.376872	-0.695875	-1.25194	-1.05282	0.850024	-0.831004	-0.90383	-0.558707	-0.402432	0.162946	0.257418	0.74194
3083	2	22	1	7	-0.0849498	-0.0713371	0.385174	0.725612	0.211507	0.0304473	-1.2726	-1.4561	-0.0800265	0.586382	-1.69347	0.981476	0.160702	0.582276	0.602049	0.931457	-1.51256	-0.369509	-1.26929	-1.31353	-0.632563	0.226431	-1.09517	-0.0648645	-1.10596	-1.68066	-0.989709	-0.63918	-0.891062	-0.426398	-1.37678	-1.18785	-0.520059	-1.20841	-0.594216	-1.09702	-1.44168	0.616779	0.203485	-0.364579	0.091424	0.419553	-0.74541	-0.497119	-1.13446
3092	3	26	1	6	-0.772543	-0.710407	-0.55239	-0.0999352	-0.489416	-0.933717	-0.82731	-1.24197	-0.230571	-0.429924	-0.108449	-0.503886	0.836324	0.432773	0.0320026	-0.354089	-0.789442	-0.994495	-1.43755	-1.32293	-0.629242	-0.583418	-1.2314	-1.9413	-0.337058	-0.0594542	-1.21077	-2.4258	-0.84275	-0.401207	0.255176	-0.350507	-0.740793	-0.776442	-0.281416	-1.37111	-1.43592	0.0605777	-0.692587	-1.35137	-1.52806	-1.01892	-0.437017	-0.925667	0.168186
3094	5	29	1	3	-0.194086	1.98436	0.258645	-1.4704	-0.255775	-0.933717	-1.2726	2.82655	2.78033	0.713421	0.208555	0.846443	1.0556	-3.45432	-0.728059	0.0744264	-1.73615	-1.81451	-1.10546	-1.30413	-1.12799	-0.540606	-2.1674	-1.76995	-1.17544	-1.32661	-0.237402	-2.05373	-1.30977	-1.21573	-1.60814	-0.890571	-1.41598	-1.88876	-0.734975	0.0946658	-0.727321	-0.688499	-0.834647	0.11231	-1.08816	-0.795936	-0.933249	-0.204095	-1.00887
3095	4	23	2	3	0.606094	1.13304	0.438611	-0.785906	1.37971	-0.933717	0.508573	1.86295	2.47924	-0.938078	0.525558	0.576377	-0.0289463	-3.45432	0.222018	1.35997	-0.0187539	-0.0725301	-0.171153	0.00272157	-0.309356	-0.904503	0.0210005	-0.0230732	0.556904	-1.41233	-0.907704	-0.695341	0.292585	-0.669915	-0.635433	-0.90048	-0.16948	1.07742	-0.164117	-0.755403	0.303891	0.365591	0.556815	-1.13494	0.048601	-0.857148	0.0227679	-0.313979	-0.538541
3097	3	21	1	20	-0.509057	-0.110098	-0.422287	0.125811	-0.0221344	-2.37996	0.0632787	0.0428265	-0.531661	0.586382	-2.01047	-0.638919	1.04968	0.73178	-0.538044	1.35997	0.476009	0.827272	1.29008	-0.523779	0.672634	0.411947	1.25143	-1.00099	-0.082302	1.70338	0.440031	0.736759	0.824018	0.274763	-0.0383766	0.942674	1.71325	0.782239	1.02452	0.789816	1.88527	0.114404	0.429325	0.90468	1.12307	1.41206	0.614321	-0.108862	0.719778
3102	3	21	1	7	-0.577061	-0.211053	-0.529413	0.00221381	-1.19034	1.47669	-0.382016	0.0428265	-1.13384	0.967497	0.842562	-1.04402	0.184408	-0.0157372	0.982079	-0.782605	1.25621	0.259909	1.92328	0.830079	0.529702	-0.269468	1.05368	0.662305	0.876507	0.141799	0.34733	-0.165323	1.19441	0.866762	-0.137886	1.57688	1.84743	0.0154978	0.938501	-0.731569	1.38119	-0.980056	1.18698	0.893675	0.336683	-0.314987	0.636749	-0.581364	0.830589
3104	5	32	1	31	-0.948005	-0.388652	-0.533036	-0.762887	-1.19034	0.0304473	-0.82731	0.364025	-0.230571	-0.556963	0.842562	0.0362457	0.0658778	-0.464247	-1.2981	0.502942	-0.199532	0.867165	-0.30842	-0.175913	0.217623	0.279945	0.0210005	1.38112	1.48792	-0.64458	0.329503	0.287473	-0.110016	-0.800071	0.451707	-0.187001	-0.559012	0.472663	-0.144567	0.0231647	0.810855	-1.66185	1.08863	0.328744	-0.776715	0.362714	0.0171608	-0.0465947	-0.821724
3106	3	19	2	3	-1.39851	0.0950293	-1.41982	-1.15153	-2.82583	-0.451635	0.508573	0.364025	1.12433	0.0782289	-1.37646	-1.71918	-2.9922	-1.06226	-0.348028	-0.354089	-2.41645	-1.53083	-1.34014	-1.36994	-0.318173	-0.790339	-1.01607	-0.921587	-0.601078	-1.30425	0.0906184	0.631458	-0.234822	-0.720298	0.526339	0.0656891	0.159457	-1.90316	0.277712	-0.938128	0.632265	-0.908288	-0.233623	-1.15695	0.340576	0.764962	2.06937	-0.753515	0.372571
3110	3	22	2	3	-1.07247	-0.235389	-0.90902	-0.438669	-1.42398	-1.89788	0.508573	-1.24197	-0.0800265	0.967497	-0.742455	-1.04402	0.273306	0.133766	-0.158013	-0.354089	0.694846	1.14641	-0.0737374	-0.0865955	0.611051	1.18255	0.486806	1.07186	0.830187	1.0698	0.87858	-0.0354515	1.00921	0.833173	-0.468755	0.526478	0.964489	1.21061	0.160413	0.726259	1.16515	0.165987	1.83171	1.3669	1.62916	0.423926	0.60591	0.436895	1.00542
3116	4	22	1	79	0.820521	1.70928	1.31449	1.02027	-0.255775	0.994611	-0.382016	0.256959	1.57597	1.9838	0.842562	1.25154	0.943001	0.133766	0.602049	1.78849	-1.43168	-0.44043	-0.61395	-0.100698	-0.190575	0.112267	-0.616186	-0.420091	0.807028	-0.156354	-0.105481	0.670068	-0.78236	-0.884042	0.143228	-0.964892	0.648536	-1.10402	-0.938295	-0.898405	-1.34662	-0.298262	-0.441249	-0.764432	0.472938	1.63504	-0.445428	-1.37619	-0.334156
3118	4	23	1	34	0.0693635	-1.11745	-0.292537	-0.240548	-0.255775	1.47669	0.0632787	-0.920769	-1.28439	-1.06512	0.208555	-0.23382	0.196261	-0.763254	0.0320026	0.502942	0.490281	0.84057	0.65245	0.933499	0.798692	0.404812	0.218748	-0.190239	0.0751835	0.462314	0.757355	1.57917	1.00116	0.325146	1.12837	0.660255	0.155129	0.591454	0.457572	1.88219	0.522807	1.54303	-0.776366	-0.0124146	1.12696	3.15659	0.692821	1.97527	0.633592
3119	4	29	2	32	-1.02049	-0.197897	-0.775014	-0.736543	-1.19034	-1.89788	0.508573	0.149893	0.221063	-0.175848	0.842562	-0.503886	-3.1048	-1.66027	-0.348028	1.78849	-0.385068	-0.218803	-0.197721	0.341186	-0.306568	-1.29694	-0.44041	0.0354346	0.0751835	-0.0631811	1.01407	-0.63918	-1.00379	0.144608	-0.446365	-1.42568	-0.879293	-1.02482	-0.148477	0.0350815	-0.911672	-0.607761	-0.492245	-1.69987	-0.235588	-0.140097	-0.232357	-1.4641	0.28146
3122	3	21	1	11	1.88423	2.10293	1.94623	1.6822	3.0152	0.0304473	0.508573	2.18415	1.27488	1.60269	0.525558	1.65664	-0.929776	0.881283	0.982079	1.78849	1.57019	1.04003	1.79044	0.627941	1.16499	2.12797	1.59859	1.80321	0.969145	1.95681	1.26721	0.929812	1.70571	1.0347	1.53885	1.10618	1.24149	1.99175	0.977601	2.59721	2.21365	0.284852	1.53667	1.2275	1.59802	2.05915	0.830195	0.455209	1.43635
3123	5	25	1	39	0.964797	1.77593	0.460104	-0.937938	1.37971	0.994611	0.508573	1.11349	2.78033	0.840459	0.525558	0.0362457	-0.390463	-0.613751	-2.62821	0.502942	-0.427884	0.716459	0.218509	0.971106	0.350949	1.25034	-0.181141	0.633051	0.7885	0.626299	0.51134	-0.744482	0.699212	0.123615	0.444244	-0.0185411	0.925536	1.3078	0.492762	0.765982	0.525688	0.755829	-0.444892	1.04408	-0.691069	0.0610276	1.10214	0.997304	0.448907
3127	3	20	1	4	-0.311723	1.75882	0.232677	-0.680097	-0.489416	1.47669	-2.60849	1.11349	1.87706	2.11084	-0.108449	0.71141	-0.977188	-0.613751	-0.538044	-1.63964	0.195326	1.13312	-0.928337	0.750164	0.0126397	-0.380064	-0.849088	0.712454	0.18635	-0.700484	0.589779	0.0874002	-0.0697559	-0.136697	0.874622	-0.38519	-0.251715	0.346673	-0.371346	-0.528983	-1.05858	0.123375	-0.499531	-0.991871	2.27929	0.76059	0.961963	0.938699	-1.42256
3128	5	40	1	12	-0.405708	-0.546497	0.294712	0.0491105	-1.65762	-0.451635	0.953868	0.471091	-0.682206	-1.19215	0.208555	1.79167	-2.68402	0.73178	-0.158013	-1.63964	-0.960705	-1.14077	-0.184437	-0.481471	-0.470338	-0.472822	-0.721651	-0.298896	-0.174941	-1.42723	-0.540464	-0.432087	-0.919244	-0.833659	-0.926498	-0.29105	-0.28634	-0.564058	-0.398716	0.201918	0.283727	-0.930716	-1.27904	-2.14741	0.554691	0.900502	-0.767838	-1.41282	-1.3019
3133	5	24	2	10	-0.289799	-0.49607	-0.681687	-1.8185	-0.255775	-0.451635	0.508573	-1.24197	-0.0800265	-0.175848	0.525558	-0.23382	0.0658778	-3.15531	-1.67814	0.931457	-0.651479	-1.06098	-0.946048	-1.29473	-0.647079	-1.20418	-0.462382	-1.03024	-0.151781	-0.797384	-0.811437	0.182172	-0.114042	-0.233264	-1.07079	-0.672563	-0.303652	-1.3452	-0.981305	-1.43069	-0.35862	0.515855	-0.532314	-1.24866	-1.72271	-1.47801	-0.571588	0.341662	-0.614877
3137	3	20	2	9	-1.26911	-1.55649	-1.37148	-1.05691	-0.255775	-2.37996	-0.82731	-0.171306	-0.832751	-2.20846	-0.108449	-1.31408	0.954854	-0.464247	-0.728059	-0.782605	-0.941676	-1.21169	-1.53054	-0.899851	-1.05477	-1.41467	-0.827116	-1.18069	-0.526967	-1.52041	-0.372888	-1.55179	-1.76068	-0.363419	-0.854354	-1.03426	-0.844668	-1.86716	-2.037	-2.24898	-1.24005	-1.22003	-0.441249	-0.536992	-0.753357	-0.704119	-1.07903	-0.310316	-1.13692
3139	4	23	2	3	0.859051	-0.46938	0.561899	0.998619	1.14607	1.47669	0.0632787	-0.0642397	-1.43493	-0.302886	0.208555	0.306312	-0.343051	0.432773	0.792064	1.78849	1.48456	1.34145	0.528467	1.9677	0.88426	0.954224	0.961399	0.783499	1.07105	1.06608	0.625434	1.19658	1.0374	0.912946	1.23534	1.69579	2.30188	0.051495	0.398922	-0.270784	2.58235	2.02074	0.698875	-0.00507781	1.87831	0.826174	1.42175	0.198813	0.259297
3140	2	21	1	16	0.152139	0.10676	-0.514039	-1.91516	1.37971	1.47669	-0.82731	-0.706637	0.522153	0.332306	0.525558	-0.503886	0.617043	-1.80978	-2.4382	-1.21112	0.276201	-0.130153	-0.0737374	0.590334	0.373577	0.151511	-0.589819	0.432452	0.52448	-0.0370926	-1.15015	0.455955	0.469729	0.551869	1.23286	0.521523	0.163785	0.519459	0.453662	-0.266812	1.25445	0.085248	0.185273	0.651562	0.885596	0.821802	0.412464	1.07789	-0.651814
3141	3	19	1	16	1.22677	0.160179	1.05029	1.1783	1.61335	1.47669	0.508573	-0.171306	0.522153	-0.811039	0.208555	0.846443	0.694088	0.881283	1.17209	0.0744264	1.33233	0.796245	1.11296	1.54932	0.915816	0.28708	2.684	0.528572	2.05765	2.49349	0.718135	-0.382946	0.876357	1.55113	0.648238	0.680074	1.20254	0.735443	2.13887	1.36182	0.041767	0.439602	1.23798	1.52464	0.967349	0.699378	1.21989	0.869106	2.78578
3145	3	20	1	11	1.11764	1.25178	0.908571	1.51764	0.678788	0.994611	0.953868	1.00642	0.221063	1.85677	0.525558	-0.368853	0.403689	1.32979	1.55213	0.931457	0.590184	-0.515783	-0.30842	0.435204	0.11221	-0.233791	0.552721	-0.395016	0.394786	0.849914	0.126273	-0.168833	0.208039	0.0396433	0.605947	-0.271232	-0.801387	0.289077	0.398922	0.0589153	-0.640907	0.876937	0.305477	0.875333	-0.940221	-0.682257	0.995606	0.964338	0.823201
3147	3	21	2	21	0.921991	1.565	0.567267	0.466078	0.678788	0.0304473	1.39916	0.578157	2.32869	1.09454	0.842562	-0.638919	0.510366	0.582276	0.982079	-1.63964	1.62253	-0.706381	1.9897	0.665548	1.26905	0.515408	1.88422	1.57336	0.779236	0.775376	0.728831	1.40367	0.997137	1.17326	0.538778	1.97325	1.34104	1.17101	1.38033	1.59222	2.07539	0.760314	3.20496	1.24217	0.9946	0.148473	0.535821	1.27568	1.16795
3148	5	43	2	6	0.688645	0.225077	0.816155	0.834916	-0.0221344	-0.451635	1.39916	1.00642	0.221063	-0.811039	0.208555	0.981476	-0.0585789	0.582276	0.412033	0.931457	0.190569	-0.236534	-0.242	-0.500274	-0.572109	0.00880637	-0.717257	-0.754421	-1.09206	-0.447054	-0.355061	-1.17973	-1.60769	-0.556554	-0.588166	-0.63788	-0.935559	-1.3668	-1.59126	-0.76732	-1.17091	0.165987	-1.17341	-0.0197513	-1.27502	0.660028	-0.751017	-0.361596	-1.2822
3152	3	21	2	5	-0.147095	-0.287855	-0.271281	-0.345	0.912429	-1.4158	0.0632787	0.792289	-0.531661	-0.556963	0.525558	-0.368853	0.261453	-0.763254	0.0320026	0.0744264	0.490281	0.552456	-0.653802	-0.984467	0.102527	0.308486	0.429679	-0.716809	-0.346322	0.279695	-0.287318	0.694639	0.437521	0.1656	-0.319491	-0.831114	0.0858791	1.03422	0.422382	1.3221	0.710038	0.139074	-0.237266	-0.199502	-1.2322	-0.000184095	0.0143572	0.510151	-0.0731352
3153	5	42	1	3	-0.464006	-1.37922	-0.992391	-0.873119	-0.0221344	-0.451635	0.508573	-0.813703	-1.28439	-1.31919	0.525558	-1.17905	-0.503067	0.73178	-1.86815	-0.782605	-0.532546	0.579051	-0.538675	-0.363948	-0.126447	0.386973	-0.387677	1.08022	0.459633	0.484676	-0.618903	-1.10953	-0.814568	0.123615	-0.267248	-0.157273	0.181098	0.0838926	0.312902	-0.0245027	-0.560253	1.00477	-0.72537	0.471811	-1.76164	-1.12823	0.855427	-0.0172923	0.850289
3155	3	20	1	18	0.326022	0.329053	-0.0790467	-0.443865	0.211507	0.512529	0.953868	0.0428265	0.221063	0.586382	0.208555	-0.503886	0.000686227	-0.613751	0.0320026	-1.21112	-0.180503	-1.16293	0.0369619	-0.354547	0.220452	0.0730234	0.548327	0.787678	0.14003	0.689657	1.12103	1.36857	0.477781	0.417515	-0.0458398	0.828715	-0.156496	1.06662	0.0313828	-0.203256	-0.761887	0.728916	0.531317	0.0903	-0.500312	-0.463644	1.52828	0.444221	1.92638
3156	3	44	1	6	-0.500618	-1.26786	-0.70725	-0.698911	-0.489416	-0.451635	0.508573	-0.706637	-1.73602	-0.811039	0.525558	-0.503886	0.142922	-0.763254	0.0320026	-1.21112	-2.62577	-1.81008	-2.14603	-2.07978	-2.05193	-3.34475	-3.12538	-3.34966	-4.33904	-3.35405	-3.1361	-1.67464	-2.89199	-3.18486	-3.06346	-2.40176	-3.74884	-1.45679	-2.08783	-1.94709	-0.462317	-0.506837	-1.30454	-2.95812	-1.12319	-1.11074	-2.40793	-2.54829	-1.55554
3162	4	26	1	90	0.15178	0.161083	0.192292	0.45189	0.445147	-0.451635	-0.382016	2.07708	-1.43493	0.459344	0.208555	-0.0987873	0.46888	-0.165241	0.792064	0.931457	1.0564	2.51163	1.34321	1.34718	0.438839	0.568922	-0.154775	0.369765	0.353099	0.223792	-0.593945	-0.102142	0.799862	0.497288	0.367124	0.0111872	-0.511402	-0.888033	1.04407	0.245613	0.568895	0.542768	0.509461	0.867996	0.243251	1.38582	-0.54916	0.173173	-1.361
3163	3	20	2	19	-1.69004	0.335058	-0.823962	-0.273461	-1.42398	-0.933717	-3.05378	1.00642	1.27488	-0.0488095	0.525558	-0.638919	-2.24546	1.03079	-0.158013	-1.21112	1.38942	1.1996	0.475331	1.80317	0.992861	-1.0365	1.70405	2.30052	0.927458	0.577849	0.0656603	0.947362	2.34182	0.0648348	0.496486	0.719711	2.10279	0.699446	1.19265	1.67166	0.0619303	1.88393	3.32881	0.141657	1.11139	0.747473	0.855427	1.02294	1.36741
3165	5	24	1	78	0.406965	-0.684822	0.52551	0.805265	0.912429	-1.4158	0.953868	-1.1349	-1.13384	-0.429924	0.842562	0.846443	0.136996	-0.0157372	1.36211	0.502942	-0.946433	-1.12747	-0.888485	-0.815235	-0.616932	0.536813	-1.37202	-0.190239	-0.364849	-0.189896	-0.444197	-0.232014	-0.866906	-0.577547	-0.752356	-1.07885	-1.13032	-0.0888943	-1.40749	-0.294618	-0.753245	-1.26713	-1.36282	0.354423	-0.749464	-0.677885	0.732071	-1.64724	-0.521303
3167	5	44	1	9	-2.02719	-1.23899	-1.76584	-0.933757	-0.956698	-1.4158	-2.60849	-1.67023	-0.682206	-0.175848	0.525558	-1.98925	0.0303188	-0.165241	-0.158013	-0.782605	-1.04158	-0.267561	-1.48626	-0.246426	-0.905003	-1.0044	-0.752412	-0.578898	-1.09206	-1.18126	-0.540464	-0.934024	-1.39431	-1.41306	-0.590654	-1.54459	-1.16495	-1.54318	-2.34198	-1.93914	-1.18532	-1.29853	-1.00221	-1.30368	-0.578172	-0.778447	-0.0108749	-0.856074	-0.415418
3175	3	20	2	10	0.915069	0.847344	1.02091	1.28609	0.678788	0.994611	0.0632787	0.471091	0.823242	0.459344	0.208555	0.71141	-0.497141	0.133766	1.55213	1.78849	-0.694295	-0.418267	-0.144585	-0.509676	-0.0640833	0.244269	-0.295395	-0.988453	0.334571	-0.860742	0.532732	0.613908	-0.158328	-0.376015	0.673116	-0.0680882	-0.623934	0.710245	-0.707605	0.0390538	-1.5569	-0.542721	0.928357	-0.291211	0.17707	0.555093	-0.271607	0.381953	-0.415418
3186	2	18	1	85	-2.13523	-1.89483	-1.70575	-0.941884	-1.89126	-0.451635	-2.16319	-1.67023	-0.682206	-1.95438	0.208555	-1.17905	-0.734201	-0.314744	-0.158013	-0.782605	1.18485	0.765217	0.71887	0.62324	0.67071	1.62494	0.816385	0.796037	0.603223	0.74556	0.953454	0.280453	0.441547	1.53014	0.469121	1.25978	0.241692	1.44459	1.57583	0.79776	2.05522	1.42865	-0.61245	1.43293	1.053	-0.0133009	1.44698	-0.500782	-0.506529
3191	4	28	2	7	-0.333092	-1.48857	-0.476515	-0.33764	-0.489416	0.0304473	0.508573	-1.56317	-1.58547	-1.19215	-0.742455	0.0362457	-0.188962	-0.464247	-0.348028	0.502942	-1.41741	-2.17798	-2.2523	-1.62849	-1.08921	-2.39933	-1.66644	-2.16697	-1.20323	-1.79247	-2.54067	-1.29556	-0.82262	-2.26957	-2.46143	-0.0532241	-0.952871	-1.93915	-0.746705	-0.632262	-0.756126	-0.742325	0.152489	-0.0857821	-1.16602	-1.25502	0.712446	-0.486131	0.734553
3194	5	26	1	15	1.54714	1.13469	1.12474	0.941648	2.31427	0.0304473	0.953868	0.578157	0.522153	1.22157	0.842562	0.306312	0.551852	1.18029	0.412033	-0.354089	-1.77897	-1.68154	-1.84936	-0.175913	-1.13785	-0.158871	-2.02678	-1.99144	-2.46774	-0.711665	-0.79361	-2.08532	-1.346	-2.15621	0.0138658	-0.667609	-2.12579	-2.74549	-3.29211	0.114527	-1.217	-0.414884	-2.53937	-0.0124146	-0.29009	-0.105118	-0.537946	0.880094	0.0229009
3198	5	25	2	11	0.251358	-0.145836	0.494769	0.931503	0.211507	0.512529	-0.382016	-0.385438	0.371608	-0.811039	0.208555	0.576377	0.101437	1.18029	0.222018	1.35997	-0.104386	0.556888	-0.118017	-0.387453	0.136765	0.690221	-0.739228	0.44081	-0.0313508	-0.379969	0.67535	0.403305	0.562328	0.19499	0.879597	-0.236549	-0.260371	0.879432	0.918951	0.932818	-1.30054	0.762557	0.906501	-0.878151	-0.360164	-0.647279	1.27316	0.40393	-0.201183
3199	3	18	2	14	-0.224783	0.142318	-0.50601	-0.727504	0.445147	-1.4158	0.0632787	-0.385438	1.27488	-0.302886	-1.37646	-0.773952	0.480733	-0.165241	-0.728059	-1.21112	0.518825	1.35918	0.904845	0.905294	0.647371	0.922116	1.9018	0.198421	1.01546	0.950541	0.875014	0.238332	0.747524	1.10188	0.148204	-0.221684	1.41461	-0.0492973	1.49763	0.738176	0.583297	1.51163	-0.21541	0.743271	-0.146049	0.187823	1.37409	0.180499	1.08915
3206	5	27	1	22	-0.202198	-0.597998	-0.104854	-0.617467	-0.255775	-0.933717	0.0632787	0.0428265	-0.531661	-1.06512	-0.425452	0.71141	-0.0526524	-0.165241	-0.728059	-1.63964	1.63204	1.20847	1.91885	0.660847	0.230722	1.36093	0.860329	-1.16816	-1.1986	0.495857	1.45975	-1.71326	0.469729	1.67709	0.790039	0.189557	0.163785	0.533858	0.547502	-0.338313	-0.620743	-0.0627733	0.524032	1.36323	0.652016	-1.84528	-1.27248	-2.55561	-0.765087
3208	3	20	2	12	-0.479369	-1.14923	-0.815802	-0.0899703	-0.723057	-0.451635	1.39916	-1.4561	-0.682206	-0.938078	-3.27848	-0.908985	2.4187	0.28327	0.412033	-0.354089	-0.537303	-0.595568	-0.405836	0.378793	-0.146872	0.650977	-0.124014	-0.115014	0.464265	-0.0818157	-0.18392	-0.762032	0.191935	-0.182881	1.90703	-0.56356	0.046926	0.501461	-1.18462	-0.656096	0.0273646	-0.105385	-0.663446	0.449801	1.18925	0.244663	-0.857552	-0.130839	-0.435117
3211	3	21	2	21	1.0047	0.581479	0.524351	0.630138	1.37971	0.0304473	1.39916	0.256959	0.0705184	0.840459	0.525558	-0.368853	0.2496	0.73178	0.412033	0.0744264	0.718632	1.62513	0.45762	0.303579	-0.327108	-0.173142	-0.22948	0.724992	-0.123989	-1.16262	-0.30871	-0.944554	-1.12054	0.467898	0.700481	-0.38519	-0.727809	-0.628853	-0.371346	-1.18044	-1.07586	-0.145755	-0.557812	-1.41373	1.41115	-0.363082	-0.579999	-1.09416	0.517856
3216	5	28	2	3	-0.146417	-0.286608	-0.557225	-0.749241	-0.255775	0.512529	0.0632787	-0.385438	-0.832751	0.586382	0.842562	-0.908985	-0.615671	-0.464247	-1.2981	0.502942	-0.523031	-0.706381	-0.857489	-1.01267	-0.497212	-0.586985	-0.106437	0.223496	0.705125	-1.10672	-1.13589	-2.01161	0.216091	-1.19054	-1.13796	-0.0185411	0.73077	-0.0133	-0.539476	-0.950045	-0.214596	-0.224251	-1.33368	-0.188497	-0.846789	-0.16633	0.0171608	-0.123514	0.190348
3227	5	26	1	20	0.857641	0.377797	0.513213	1.02015	1.37971	0.512529	0.508573	0.256959	0.371608	0.0782289	0.208555	-0.368853	-0.0704319	1.03079	0.602049	1.35997	-0.551575	-1.07871	0.227365	-0.443864	-0.363035	0.0623206	-0.87106	0.954844	-0.953104	1.05117	-1.18581	-1.32364	-0.182484	-1.49284	-0.874255	-0.533831	-0.485434	-1.24081	-1.34884	-1.19633	-0.724441	-1.12808	0.589598	0.761613	0.013564	-0.944593	-0.515517	0.261081	0.266685
3234	3	19	2	3	0.447529	-0.388317	0.27561	0.478011	-0.255775	0.512529	0.953868	1.54175	-0.381116	-1.82735	0.525558	0.306312	-1.90765	0.133766	0.792064	0.0744264	2.17438	0.946951	2.70703	1.76556	1.91362	2.18505	2.7631	2.10411	2.66443	1.84127	1.9696	3.01478	3.01417	3.77217	2.75286	2.57773	3.36227	3.11126	2.03721	2.27942	1.39271	3.24528	1.68601	2.05288	0.83888	1.00544	1.51427	0.957013	1.34278
3235	4	23	2	7	-0.359982	0.061796	-0.0248893	0.422616	-1.42398	-1.4158	1.39916	0.0428265	0.0705184	0.205267	-0.425452	-0.0987873	0.628896	-0.763254	1.17209	1.78849	-0.622935	-0.130153	0.160945	0.00742247	-0.136017	-0.611958	0.223142	0.87544	-0.1981	-0.271889	-2.177	-0.64269	-0.291186	1.01791	0.389514	0.377836	0.449442	-0.330076	-0.441726	0.543534	-0.865584	0.471	0.0577827	-1.13861	-0.527563	-0.30187	0.748892	-1.25532	1.50777
3236	5	23	2	37	1.47025	1.26349	1.79889	2.17457	0.912429	0.0304473	1.39916	1.00642	0.823242	0.713421	0.842562	1.52161	-0.0526524	1.03079	2.31219	1.78849	0.666302	-0.356212	-0.118017	0.20486	-0.57873	-0.522768	0.157227	-1.13472	-0.758563	-0.0706349	0.00504791	-0.217974	-2.05458	-0.279448	0.285029	-1.50991	-0.312309	-0.715247	-1.12988	-0.370092	-2.37207	0.432874	-0.080635	-0.15915	-0.948007	0.113495	-3.3275	-1.39451	-1.77962
3239	3	20	1	29	1.28509	1.54014	1.90893	2.54428	-0.0221344	1.47669	0.0632787	1.43469	0.672698	1.34861	0.525558	1.65664	-0.105991	2.37632	1.93216	1.78849	-2.24518	-1.64608	-1.46855	-2.09858	-1.09731	-1.54667	-1.98284	-1.28099	-0.374113	-1.08063	-1.13589	-0.260095	-1.57951	-2.41652	-2.09076	-2.84273	-1.32509	-0.639652	-0.148477	-0.338313	-1.74989	-1.41515	-1.54859	-0.448951	-1.93683	-2.53173	-0.535142	0.132883	-1.11722
3242	3	20	2	16	0.492897	-0.0379736	0.817612	0.949805	0.678788	0.0304473	-0.382016	0.149893	0.0705184	-0.811039	0.842562	1.11651	0.913369	1.32979	0.982079	-1.21112	1.10873	0.3131	0.798574	0.247168	0.457197	-1.4004	0.548327	1.62768	0.265092	0.100803	-0.501244	0.0979304	0.844148	1.29502	-0.443877	1.17555	-0.152168	0.753442	0.699991	0.416421	1.13635	-0.825307	0.662449	-0.566339	-0.169407	0.533232	0.824588	1.3819	1.41173
3243	5	23	2	63	0.759944	0.87456	0.714686	0.85695	0.678788	-0.451635	0.953868	-0.59957	2.0276	0.205267	0.842562	0.171279	-0.449728	0.28327	1.55213	-0.354089	0.851838	1.62513	0.462047	0.186057	0.33513	1.40731	0.192382	0.144092	1.26559	1.03626	1.36348	-0.474208	0.433495	0.677826	1.29505	0.22424	0.163785	-0.564058	0.500582	-0.548844	0.525688	-1.14602	-0.441249	1.06976	0.539119	1.35522	0.513392	-0.119851	-0.878361
3245	4	33	1	3	-2.56428	-1.83921	-2.18291	-2.12396	-2.1249	-2.37996	-1.7179	-1.56317	-0.682206	-1.57327	-1.69347	-1.17905	-0.757907	-2.10879	-0.918074	-1.21112	0.166782	-0.910277	-0.215433	-0.575489	-0.655218	-1.09359	-0.00536578	-1.48159	-2.07866	-0.409785	0.22967	-1.78697	-1.97003	-1.0226	-2.1629	0.0607344	-1.79686	0.170286	-0.203217	-0.115865	-0.0100817	0.109918	-1.63965	0.200351	0.103103	-1.62667	-1.45471	0.0742778	-0.991634
3246	4	21	2	5	-2.61997	-2.37936	-3.33334	-2.6896	-1.42398	0.994611	-2.60849	-1.7773	-1.58547	-1.31919	-1.37646	-4.14978	1.58306	-1.21176	-2.4382	-0.782605	0.195326	-0.737409	-0.135729	0.905294	-0.0987801	-0.290873	-0.22948	1.28082	-0.151781	0.175342	0.208278	-0.846273	0.369079	0.0522391	-0.851866	-0.201866	-0.775418	-0.607255	0.246432	-0.413787	-0.640907	-0.48441	-0.925711	-0.525987	1.32161	0.192196	0.468535	-1.24799	1.35017
3250	3	28	2	3	0.685424	-0.484888	0.608543	0.778628	0.445147	0.0304473	0.953868	0.578157	-0.832751	-1.31919	0.208555	0.71141	0.883736	-0.0157372	0.792064	1.35997	0.176297	-0.444862	0.32478	0.233066	-0.0387048	0.183619	0.179198	-0.553823	0.121503	0.644933	0.450727	-0.274135	-1.02795	0.220182	-0.234908	-0.30096	-0.372902	-0.0133	-0.840545	0.265474	0.344217	-0.764753	-1.07506	0.130652	0.434008	1.32024	-0.451035	-0.478805	-1.06305
3251	3	21	2	11	1.23875	1.69921	1.10696	0.344704	1.37971	1.47669	0.0632787	1.00642	1.72651	1.34861	0.525558	0.71141	0.925222	0.582276	-0.348028	-0.782605	-0.456428	-1.7037	-0.68037	-1.35114	-0.788227	-0.233791	-0.145986	-1.34786	-1.24955	-1.30797	-0.447762	0.694639	-0.770282	-0.951219	-0.292126	-1.80224	-1.33375	-0.79804	-1.50915	-1.91531	-1.8075	-0.123327	-1.11877	-0.386589	-0.788394	-0.0788849	-1.35939	0.543116	-1.73037
3253	3	37	1	4	0.595481	0.809768	0.734307	0.425436	-0.0221344	0.994611	0.0632787	1.54175	0.371608	0.332306	-0.742455	0.846443	0.528146	-0.165241	0.982079	-0.782605	0.0526061	0.725324	-0.3527	-0.570788	0.272284	1.04341	-0.392072	0.507677	0.617119	0.682203	1.74498	0.0452796	0.582458	0.774393	0.282541	0.437293	1.29343	0.289077	1.26694	-0.111893	-0.473839	1.47351	0.349188	-0.848804	-1.68768	0.288385	-0.120214	0.924048	-0.555778
3255	3	21	2	7	-2.29789	-1.8246	-2.14204	-1.40706	-1.89126	-0.933717	-1.7179	-1.56317	-1.58547	-0.684001	-1.37646	-1.71918	-0.242301	-0.763254	-0.728059	-0.354089	1.28	-0.285291	0.935841	0.35999	0.159541	1.08266	1.17672	-0.562181	-0.67982	0.786556	-0.515506	0.329594	-0.114042	1.26982	0.431805	-0.47933	-0.970184	-0.387672	0.320722	-0.636235	-0.666831	0.677333	1.37639	0.185678	1.83549	0.970459	-0.1875	-0.200432	-0.506529
3256	4	40	1	3	0.499813	0.98758	0.726313	-0.114593	-0.0221344	-0.933717	0.953868	1.32762	-0.0800265	1.34861	0.842562	1.11651	0.0836574	0.28327	-0.538044	-1.63964	0.114451	0.131366	-1.34899	0.0826368	-0.672904	-1.01153	-1.5478	-0.800392	-0.397273	-0.346427	-1.05745	-0.66375	-1.41444	-0.716099	-0.227444	-0.836069	0.0209572	-0.27248	-0.770165	-0.965934	-1.41288	-1.10116	-2.50659	0.464474	-0.698855	-1.97645	-0.254785	-0.189444	-2.40016
3260	3	20	1	5	0.0119403	-0.776234	-0.608365	-0.174448	0.678788	0.0304473	0.508573	-0.920769	-0.230571	-0.938078	-0.108449	-1.04402	-2.97442	0.582276	-0.348028	-0.354089	-1.2509	-0.47589	-0.450115	-0.157109	0.081492	0.490434	-0.923793	0.0646886	0.529112	0.320692	-1.42469	1.16499	-0.573007	-0.648922	-0.207543	-1.38109	0.419145	-0.596456	-0.312696	0.479977	-1.16227	-1.37029	0.516746	0.00592732	0.122568	0.0391663	0.732071	-0.00996667	0.387345
3263	3	19	1	3	-0.348703	-0.412585	-0.871128	-0.664418	-0.0221344	1.47669	-0.82731	0.149893	0.0705184	-0.684001	-0.108449	-1.58415	-0.426022	0.133766	-0.918074	-0.354089	1.27524	0.592349	0.501899	1.53521	0.456067	0.265675	1.31295	0.933948	0.81166	0.216338	0.63613	0.480526	1.00116	1.48395	1.34232	1.24987	2.35382	-0.524461	0.543592	-0.378036	-1.56266	-0.775966	2.09762	0.772618	0.445687	0.0391663	0.33116	-0.130839	1.01774
3267	3	19	2	3	0.133605	0.995992	0.435836	0.201359	-0.723057	0.994611	0.0632787	0.0428265	1.57597	0.840459	0.525558	0.306312	1.09709	0.133766	0.0320026	0.0744264	-0.289922	0.153529	-0.622806	-0.693011	-0.319157	-2.0283	-1.26655	-0.461882	0.695862	-1.45332	-2.13065	0.526156	0.0792065	-0.947021	-0.971277	-0.132499	0.825989	-0.41287	-0.128927	-0.358175	0.375903	0.872452	-0.262763	0.189346	1.06857	-0.245031	0.134911	0.0303241	-0.0903724
3271	3	20	1	82	0.631525	-0.967725	0.260046	-0.000660112	0.445147	0.994611	0.953868	-1.34903	-0.682206	-1.44623	0.208555	0.71141	-0.977188	0.28327	-0.158013	-1.21112	1.49408	1.31485	1.91885	2.13223	1.05874	-0.162439	1.77876	2.20858	1.08958	0.0970764	-0.148266	1.57566	0.183883	1.41258	1.52641	0.209376	0.652864	0.785839	1.59147	-0.620345	1.00097	-0.311718	2.68408	1.42926	1.271	2.02855	1.01243	0.766547	1.86729
3276	5	24	2	23	-0.00674938	0.851468	0.00723563	-0.215043	-0.489416	0.994611	-0.382016	-0.0642397	1.12433	1.22157	-1.05946	-0.23382	0.777059	-0.165241	0.222018	-1.21112	-1.23663	-0.413835	-0.875201	-1.81182	-0.818606	0.076591	-0.198719	-0.599793	-1.16617	-0.376242	-0.151831	-0.558449	-1.3299	-0.972212	-0.535924	-1.65855	-1.60209	-1.93555	-1.46614	-0.219145	-0.577536	-2.00723	-1.14791	-1.4064	-1.80447	0.262152	-0.521124	-2.27724	0.197736
3279	4	21	1	26	1.00936	0.856252	1.21535	0.547424	0.912429	0.512529	0.508573	0.578157	0.823242	0.205267	0.842562	1.65664	0.154775	0.582276	0.0320026	-0.782605	0.961256	-0.152316	0.612599	0.919397	0.121139	-0.544174	0.0649444	-0.76278	-0.147149	0.451134	0.536298	0.652518	-0.162354	0.480493	-0.279687	-0.47933	0.341239	-0.870035	-0.0859169	-0.636235	0.292369	-0.132298	-0.83829	-0.698401	-1.25166	0.196568	1.39932	0.0925918	0.473532
3282	3	36	2	3	0.696264	0.785678	0.530781	-0.0399722	0.445147	0.512529	0.508573	-0.278372	0.973787	0.840459	0.525558	0.441345	0.184408	-0.314744	0.0320026	-0.782605	0.0668781	-0.0813952	-0.188865	0.599736	-0.295082	-1.02937	-1.0732	-0.152626	-1.37924	-0.48805	-0.633165	-1.11304	-1.35003	-0.762284	-0.0508153	-0.722111	-1.01779	0.091092	0.262072	0.638869	0.378783	-1.01594	-0.204482	-2.16575	-0.111012	0.834918	-0.551963	-0.753515	-0.582865
3283	4	22	2	67	0.720098	0.857494	1.04524	0.553812	-0.0221344	-0.451635	0.953868	1.32762	-0.381116	1.09454	-0.108449	1.52161	0.184408	-0.165241	0.602049	0.0744264	-1.6077	-0.285291	-1.61024	-2.23961	-0.650772	-0.497795	-1.57416	-1.00935	-0.638133	-0.5365	-1.23929	-0.144263	-0.693788	-0.938624	0.297468	-0.98471	-1.00914	-1.2732	0.567052	-0.393925	-0.205954	0.771528	-0.0114262	-0.92584	0.036922	0.660028	-0.854749	-1.01724	-1.15416
3287	3	19	2	4	0.111537	-0.66233	0.362905	0.979828	-0.0221344	-0.451635	0.0632787	-0.171306	-0.682206	-1.19215	-0.742455	0.71141	-0.420096	1.03079	0.602049	1.35997	0.280958	-1.33137	1.21038	0.482213	0.393019	-0.155304	0.873512	0.432452	0.584695	0.719472	0.746659	-0.235524	1.24272	1.0389	-0.349343	1.19536	-0.290668	1.67857	1.03234	0.654758	0.908791	0.0134801	1.22705	0.728598	-1.53974	-0.887754	0.796553	1.49544	1.38218
3291	5	26	2	44	0.259422	0.029004	-0.0693933	0.908905	1.61335	0.512529	-0.82731	1.64882	-0.682206	-0.175848	-0.742455	-1.04402	-0.0170933	0.582276	1.17209	1.78849	1.13252	1.00901	1.66203	1.30957	0.611742	1.29672	0.508778	0.904694	1.789	0.60021	1.92682	0.0874002	1.36753	1.0431	0.640775	0.843579	0.994786	1.01262	0.743001	0.583257	0.468078	-0.618974	0.283622	1.84378	0.936205	0.541977	-0.100589	0.114569	-0.0238859
3292	5	23	2	13	1.55998	1.25448	0.651896	0.0797092	2.31427	1.47669	0.953868	-0.813703	1.42542	1.72973	0.842562	-0.638919	1.1445	-0.314744	0.412033	-1.21112	0.594942	1.74924	1.41849	0.975807	0.268767	-0.35509	-0.154775	0.699917	0.714389	0.402684	0.518471	0.210252	0.715316	0.245373	0.869647	0.635481	0.999114	-0.204086	-0.578576	0.523673	-0.318293	0.0628205	0.192558	-0.456288	-0.037045	-1.53485	0.0227679	0.759222	0.086925
3295	4	22	2	3	-2.34728	-1.5221	-1.38949	-1.1607	-2.35854	-2.37996	-1.7179	-0.171306	-1.28439	-1.44623	0.525558	0.0362457	-2.10322	-1.21176	-0.348028	-0.354089	-0.366039	-0.396104	0.953553	-0.415658	0.757509	0.518975	-0.106437	1.2641	0.76534	0.73438	-0.112611	1.49142	2.01572	0.0942248	0.635799	1.6512	2.34949	1.2574	2.4243	2.51776	1.2919	1.17522	-0.18627	0.746939	-0.453596	-0.389316	1.6993	1.64928	0.59173
3296	4	28	2	3	-0.0679285	-0.778793	-0.372316	-0.0775759	0.445147	-0.451635	0.0632787	-0.813703	-0.832751	-0.556963	-0.742455	-0.503886	-0.491214	-0.314744	0.982079	-1.21112	-1.36508	-0.271994	-2.06633	-1.49686	-0.596571	-0.301576	-0.752412	-0.478599	-1.10596	-1.16635	-1.64218	-0.793622	0.566354	-0.854652	0.0611328	0.214331	0.553317	-0.531661	-1.09469	-0.846766	0.885747	-0.946415	0.134277	-0.0894505	-1.5086	0.603188	-1.20239	-0.808457	0.404583
3298	4	35	2	3	-0.413436	-0.330268	-0.231298	-0.146173	-0.956698	0.0304473	0.0632787	0.471091	-0.531661	-0.429924	-1.69347	0.306312	-1.87209	-0.0157372	0.222018	-0.782605	1.67961	1.65615	1.66203	0.378793	0.50123	1.6071	0.363763	1.66112	1.27485	0.00763038	0.293848	-0.814683	-0.101964	0.72401	0.633312	-0.112681	-0.316637	1.00902	1.04407	0.48395	0.923194	0.00226635	-0.168057	-0.525987	0.873917	1.97608	-0.672517	1.29399	-2.40509
3303	3	21	2	16	0.747411	1.09227	0.826174	-0.855714	0.445147	0.0304473	0.508573	0.792289	1.27488	0.459344	0.525558	1.65664	0.569631	-0.613751	-2.4382	-0.354089	-0.304194	1.0223	-0.0737374	-0.537882	-0.386931	0.119402	-1.06881	0.762604	-0.188836	-0.19735	-0.0448682	-1.35172	-0.351577	-0.989007	-0.344368	-0.380235	-0.623934	0.472663	0.445842	-1.04935	-0.84254	0.787227	-0.0769924	-0.841468	0.41065	-0.909615	0.378821	1.37457	-0.782325
3308	5	30	2	7	0.952152	1.18886	0.836977	-0.0589082	1.14607	0.0304473	0.508573	0.256959	0.973787	1.34861	0.525558	0.846443	0.48666	-0.314744	-0.728059	0.0744264	-0.737111	-0.10799	-1.44641	-0.500274	-0.82105	-2.18528	-0.312973	0.557826	-0.0359827	-1.94528	-1.42469	-0.716401	-0.420019	-0.976411	-1.15786	-1.36622	0.00797287	-1.45319	-1.48178	-1.80806	-0.563134	-2.05882	-1.40289	-2.29781	0.632551	-1.2113	-0.111803	0.337999	-0.00664865
3309	3	19	1	37	-1.34232	-0.704216	-1.05544	-0.71259	-0.956698	0.0304473	-2.16319	-0.278372	-0.531661	-0.302886	-0.742455	-0.908985	0.913369	-0.314744	-0.348028	-0.354089	0.499795	0.34856	1.28565	-0.396855	0.587875	2.56679	1.21627	0.674842	0.7885	1.25988	1.83412	1.08776	-0.556903	0.917145	1.19056	0.595844	0.419145	0.803838	1.12618	1.99342	1.26021	0.684061	1.22341	0.215025	1.22429	1.53448	-0.751017	-0.574038	-2.04557
3310	3	20	1	7	-0.0222622	0.49997	-0.0885128	-0.122388	0.211507	-0.451635	0.0632787	-0.706637	0.221063	1.60269	-0.108449	-0.503886	0.374056	0.133766	-0.158013	-0.354089	-1.06537	-0.342914	-1.43755	-0.0771937	-0.257021	-0.251629	0.0693388	-0.499494	-0.911417	0.603937	-0.536898	0.719209	0.179857	-0.355022	-0.921522	-0.766703	-0.879293	-0.243683	-0.058547	-0.429676	-1.14787	-0.59879	0.185273	0.211356	-0.461382	0.6644	-0.125821	-1.21137	1.55209
3311	4	25	2	78	-1.0633	-0.72684	-0.945089	-0.668297	-0.489416	-0.933717	-1.2726	0.471091	-0.531661	-0.938078	-0.742455	-0.773952	0.314791	-0.763254	-0.728059	1.35997	0.123966	0.0471481	0.0591018	1.61983	0.556805	0.465461	1.55464	-0.278	-0.781723	0.354234	0.1441	0.831531	0.348949	0.451103	-0.498607	-0.142409	0.52302	-0.261681	-0.359616	1.05993	0.453676	-0.0605305	1.01578	0.288392	1.31383	1.32461	1.39371	0.319685	0.24206
3312	3	21	2	27	-0.545612	-1.47417	-0.607864	-0.23055	0.445147	-0.451635	-1.2726	-1.7773	-1.13384	-1.31919	-0.425452	-0.23382	0.172555	-1.51077	1.36211	0.0744264	-0.0330259	-0.919142	0.32478	-0.594292	0.0892866	-0.0910868	-0.497537	-1.21413	0.413314	0.801464	-0.226705	0.378734	-0.10599	0.0690333	0.660677	-0.137454	-0.0872459	0.148688	-0.222767	0.515728	1.12483	0.569681	-0.0624221	-0.826794	0.29386	-0.105118	0.518999	-0.647294	-0.622264
3315	5	24	1	41	0.31113	-1.04072	0.168771	-0.62493	0.678788	0.0304473	0.508573	-1.34903	-1.73602	-0.556963	0.525558	1.11651	0.711867	-0.0157372	-1.48812	-1.21112	-0.442156	-0.334049	-0.109161	-0.462667	0.0523586	-0.330117	0.341791	0.160809	0.167822	-0.022185	0.147665	0.817491	-0.307291	-0.858851	-0.448853	-0.0978165	0.458098	-0.00250086	-0.742795	0.722287	-0.926074	-0.73784	-0.135274	-0.217844	-0.317341	0.85678	-0.361321	0.337999	0.0278258
3321	5	41	2	3	1.33924	0.710456	1.61628	1.20198	0.912429	1.47669	0.508573	2.29122	-0.531661	-0.175848	0.842562	2.19677	-0.586038	0.73178	0.0320026	1.78849	0.490281	-0.254264	-0.9859	-0.152408	-0.46866	-1.03294	-0.361311	-1.01353	-0.304634	-1.23716	-0.804306	0.164621	-0.915218	-0.564951	-0.968789	-0.930209	-0.476777	-1.23721	-0.973485	-1.45055	-0.491122	-1.39272	-0.85286	-0.0784453	-1.83561	-0.839659	-0.165071	-0.713225	-0.61734
3327	4	28	2	3	-1.86301	-1.48309	-1.58418	-0.714046	-1.65762	0.0304473	-1.7179	-1.34903	-0.381116	-1.44623	-2.32747	-1.17905	0.184408	-0.165241	0.222018	-0.782605	-1.09391	0.259909	-1.60582	-1.64729	-1.05565	-1.62873	-0.875454	-1.01353	-0.661293	-1.94155	-0.765086	-0.698851	-0.524695	-0.774879	-0.262273	-1.41577	-0.857652	-0.996025	-0.856185	-2.08215	-2.1474	-0.661586	-2.24796	-1.53479	-1.92126	-1.31624	-0.0417141	-0.134502	-0.646889
3328	5	29	1	88	0.937425	0.27304	0.764703	1.00086	0.678788	1.47669	0.508573	-0.492504	0.221063	0.205267	0.842562	0.306312	0.344424	0.881283	0.412033	1.35997	0.285715	1.82459	1.0244	0.900593	0.421618	-0.034005	-0.141592	0.511856	0.922826	1.11453	0.564821	0.371714	0.0349203	0.144608	1.57865	0.0161419	-0.580652	-0.232883	0.0235628	0.908984	0.730202	-0.246678	0.356473	0.211356	0.457366	-0.712863	-0.397767	-0.0685715	-0.297219
3330	5	26	1	4	0.498503	0.118938	0.133388	0.0867049	1.14607	-0.451635	0.508573	-0.171306	0.823242	-0.556963	-1.05946	-0.0987873	-1.07794	-0.165241	0.602049	-0.782605	0.181054	-0.267561	-0.476683	-0.312239	-0.5136	0.0444825	-0.304184	-0.361583	-0.457488	-1.21853	-0.604642	-0.256585	-0.68171	-0.800071	-0.117984	-0.241503	-1.70597	-0.873635	-0.738885	-0.934156	-0.321173	0.334193	0.283622	-1.05423	-0.659925	0.795568	-0.484678	-1.10148	0.017976
3335	4	27	2	20	0.716326	-0.0295338	0.524536	0.706817	1.37971	0.512529	0.0632787	-0.706637	0.221063	-0.302886	0.208555	0.441345	-1.14906	0.133766	0.982079	0.502942	-1.51256	-1.50867	-1.65895	-0.6366	-0.819074	-1.85706	-1.79828	-1.32278	-1.68032	-1.32288	-1.66714	-1.29556	-0.786386	-1.04779	-0.849378	-0.940118	-1.61507	-0.80524	0.0587528	0.24164	-0.355739	-1.50934	-0.601522	-0.419604	-0.768929	0.113495	-0.316464	-0.277351	0.478457
3339	5	34	2	3	0.665484	1.60702	0.603382	-0.68771	0.445147	0.512529	0.0632787	1.22055	1.57597	1.47565	0.842562	0.576377	0.824471	-1.36127	-0.918074	-0.354089	-0.798956	-0.178911	-1.84936	-0.368649	-0.421126	-1.17921	-1.39399	0.269466	0.969145	-1.32661	-2.21265	0.638478	-0.0617039	-0.930227	-0.0334011	-0.409964	0.111848	0.296276	-0.605946	-0.290646	-0.897269	0.201871	-0.820077	-0.676391	-0.258946	-0.931476	0.148928	0.235441	-0.279982
3340	3	21	1	34	-1.24162	-0.164118	-0.919515	-1.22646	-0.723057	-1.89788	-0.82731	-1.02784	0.221063	0.713421	0.525558	-0.638919	0.581484	-0.314744	-1.67814	-0.782605	0.376105	0.973546	0.833997	-0.180613	-0.00106223	-0.0304374	-0.312973	1.20977	0.93209	0.000176538	-0.437066	0.375224	-0.717944	0.115218	0.230299	0.0755985	0.492723	-0.416469	0.915041	0.20589	-0.470958	0.81414	-0.3429	0.691914	0.6053	0.642539	-1.40144	-0.951307	-1.06305
3349	3	20	1	15	-0.49856	-0.10338	-0.423425	-0.604848	-0.255775	0.512529	-1.7179	-0.706637	0.672698	-0.175848	0.842562	-0.368853	-0.165256	0.432773	-1.67814	0.0744264	-0.570604	-0.0636651	-0.30842	-0.21352	-0.0268342	0.925683	-0.22948	-0.278	-1.11985	1.06608	1.20303	-1.76591	0.381157	-0.145094	-0.782209	-0.0482694	-1.3424	-1.17601	-1.00085	0.750093	1.26597	1.0272	-0.61245	0.647893	-0.09544	-0.310615	0.118089	-0.489794	2.28837
3353	2	21	1	9	1.33708	1.05387	1.61383	1.88629	0.678788	0.512529	0.953868	1.75588	-0.230571	0.840459	0.208555	1.38658	1.19191	1.92781	0.792064	1.78849	-0.765655	0.463805	-0.640518	0.284775	-0.210409	1.57142	-0.655735	-1.40637	-0.999423	1.06235	2.5472	-0.691831	-0.472357	-0.611135	0.658189	-0.940118	-1.2645	0.24588	-0.035087	-0.028475	0.280847	-1.89958	-0.135274	1.23117	-0.87404	-0.441783	-0.0473213	-0.984272	-0.863586
3355	3	19	1	83	0.288971	-1.27878	-0.0422795	0.168247	1.37971	0.0304473	0.0632787	-0.59957	-1.58547	-1.57327	0.842562	0.0362457	0.107363	-0.314744	0.222018	0.931457	0.556883	0.344127	-0.246428	0.881789	0.133336	0.558219	0.987766	-0.708451	-0.230524	0.223792	0.258194	0.347144	-0.633397	1.82404	0.630824	-0.875707	-0.844668	0.307076	-1.7242	0.690509	0.626504	-0.538235	-0.364755	-0.298548	0.72209	-0.148841	-1.36219	-0.639968	-0.513916
3358	3	26	2	8	0.0830749	0.0458254	0.419909	-0.150956	-0.255775	-0.933717	0.0632787	-0.0642397	-0.230571	0.0782289	0.842562	1.11651	0.824471	-0.165241	-0.538044	-0.354089	0.785235	0.80511	0.528467	0.247168	0.473367	0.258539	-0.181141	0.327974	0.552272	1.58412	0.700308	0.891202	0.819992	0.493089	1.11593	0.848534	0.778379	-0.0816948	0.633521	0.781871	0.807975	0.423903	-0.361113	-0.122466	0.297753	1.60006	0.622731	-0.493456	0.791189
3361	3	20	2	7	1.02203	1.68123	1.84234	1.34248	-0.0221344	-1.89788	1.39916	0.899356	1.12433	1.60269	0.525558	2.46684	1.07931	0.881283	0.982079	0.0744264	-0.89886	-0.666488	-0.458971	-0.617797	-0.563456	-0.965152	-1.27974	-0.66666	-0.568654	-1.12163	-0.736563	-0.389967	-0.097938	-1.53482	-0.769771	-0.935163	-0.299324	0.170286	-1.36839	-1.387	-1.02689	-0.726626	-0.758153	0.0682897	0.9946	0.209685	-0.414589	-0.233398	-0.435117
3362	4	22	1	3	0.0914483	0.113548	-0.261808	-0.553034	-0.255775	0.994611	0.0632787	0.0428265	0.973787	-0.556963	0.842562	-0.503886	-2.06174	-0.763254	-0.538044	0.0744264	0.50931	0.415048	0.847281	-0.904552	0.212286	-0.544174	0.174804	-0.959199	-1.5182	0.00763038	-0.579684	-0.147773	0.340897	0.367132	0.0586451	0.83367	-0.0396365	0.184685	1.30995	1.11952	-0.315413	1.9714	0.185273	-1.35871	1.46565	0.834918	0.303125	0.110906	1.06699
3364	3	20	1	58	-1.27343	-0.869155	-1.22753	-0.92316	-1.65762	0.512529	-0.382016	-1.1349	-0.381116	-0.302886	0.842562	-1.44912	0.937075	-0.165241	-0.728059	-0.782605	-0.0472979	-0.382807	-0.551959	-1.43575	-0.524755	-0.604823	0.003423	-1.70308	-0.10083	-0.640853	-0.986143	-1.87121	-0.258978	-0.0863138	-0.657822	0.353063	0.289301	-0.312077	0.383282	-0.989768	0.0561694	0.311765	-0.849217	-0.969861	-1.05701	-0.817798	0.518999	-1.14177	-1.56293
3365	2	21	1	24	0.558396	1.41032	0.924187	1.14053	-0.255775	0.512529	-0.382016	0.792289	2.32869	0.459344	0.525558	0.441345	0.800765	1.4793	0.602049	0.502942	-0.737111	0.144664	-0.272996	-0.392154	-0.468601	-0.850989	-1.13472	0.327974	-0.230524	-0.808565	0.030006	-0.396987	-0.319369	-1.21153	-1.76486	-0.573469	-0.212762	0.746242	0.98542	-0.811015	-1.49641	-0.708684	0.341903	-1.46142	-0.784501	-0.99706	-1.48275	0.110906	-0.826649
3366	2	19	1	25	-0.770035	0.0875833	-1.22921	-1.29471	-0.0221344	0.994611	-1.7179	-1.1349	0.823242	0.967497	-1.69347	-1.85422	-0.971261	-1.51077	-0.158013	-1.21112	1.53689	0.0338505	1.76387	0.77837	0.262446	-0.369361	1.52828	1.30589	0.575431	-0.167535	0.158362	1.03862	0.936747	1.3496	-0.140374	0.293606	0.202739	-0.549659	1.84171	-0.306535	0.519927	-1.04958	0.290907	0.273719	0.881703	0.865524	-1.38182	-0.427526	1.25167
3367	4	24	2	5	0.404812	0.464204	0.461765	-0.375164	0.912429	-0.933717	0.508573	0.256959	0.221063	0.459344	0.208555	0.981476	0.148849	0.28327	-2.24818	0.931457	-2.09771	-2.03614	-1.36671	-0.838739	-0.768864	-1.1578	-0.365706	-0.620689	-0.119357	-0.458234	-0.633165	-1.50967	0.727394	-1.3081	-1.66038	-0.504103	0.367207	-0.740445	-1.15334	0.285336	-1.02977	-0.780452	-0.441249	0.387439	-0.531456	0.0260495	-0.863159	-1.09782	-0.395718
3369	3	19	2	9	-0.879413	-1.27429	-1.62758	-1.43787	-0.255775	0.0304473	-0.382016	-1.1349	-0.983295	-0.684001	-3.59549	-1.71918	-0.562332	-0.314744	-1.67814	-0.782605	0.352318	-0.303021	0.209653	-0.392154	0.165532	-0.815312	-0.545875	0.578722	0.69123	-0.782476	-0.907704	0.136541	0.522068	-0.963815	-0.451341	0.358017	1.07269	1.94135	0.739091	0.249585	1.1882	-0.114356	-0.0332816	0.137989	0.192642	0.629422	-0.35291	-0.841423	-0.506529
3370	3	20	1	16	0.844837	1.81248	1.33309	1.89779	0.211507	-0.451635	0.508573	2.29122	1.72651	0.967497	0.842562	0.846443	-2.54771	1.6288	1.55213	1.78849	-0.25662	-0.409402	-0.122445	0.707856	0.33212	1.2432	0.166015	-0.733526	-0.300003	0.361688	0.504209	0.354164	0.594536	-0.275249	2.15829	0.754394	0.276317	1.2538	0.711721	0.0430261	0.295249	1.74264	-1.16248	0.416786	-0.476954	1.58258	0.953552	1.44783	-1.96923
3373	3	21	1	83	0.509693	0.787183	-0.126098	-0.53494	0.445147	0.512529	0.953868	-0.385438	0.823242	1.47565	-1.37646	-0.368853	-0.307492	-0.464247	-1.2981	0.931457	-0.151959	-0.843789	0.426624	-0.566087	0.330976	-0.180277	0.214354	0.415736	1.37212	-0.0482734	-0.618903	0.210252	1.77818	0.514082	-0.175202	0.303515	1.44491	1.14221	-0.488646	1.04801	-0.188671	0.455301	1.36182	0.416786	-0.671604	-1.51736	1.3853	0.806838	0.76164
3374	3	20	1	16	0.39751	0.369483	0.197058	-0.00522862	0.211507	1.47669	0.0632787	-0.278372	0.371608	0.586382	0.525558	-0.0987873	-0.135623	0.28327	-0.538044	0.0744264	-0.00448191	1.47885	-0.63609	0.30828	0.0862571	1.26461	0.385735	0.323795	-2.41679	0.380322	-0.237402	-0.590039	0.55025	-0.409604	-0.170227	1.59174	-0.662887	0.962226	-0.633316	1.47305	1.47337	-1.14153	1.31083	1.03307	-0.547028	1.71374	-1.25005	-1.11613	-0.457279
3377	3	19	2	4	-0.452294	-0.0476141	-0.409962	-0.822734	-0.489416	0.512529	-0.82731	0.149893	0.522153	-0.429924	0.525558	-0.0987873	-1.52243	-0.912758	-0.348028	-1.21112	0.404649	0.747487	0.329208	-0.68831	0.367939	-0.358658	1.33492	1.51903	-0.425065	0.916999	0.821533	-0.997205	0.73142	0.942336	-0.6827	1.23996	0.912551	0.746242	0.973691	-0.155588	0.462317	1.83908	1.68237	-0.0527667	-0.663818	-1.48675	1.57875	0.455209	0.687766
3378	4	21	2	42	0.769658	0.1421	0.745436	1.10431	0.678788	0.512529	0.508573	1.11349	-0.682206	-0.175848	-0.742455	0.71141	0.196261	1.18029	0.222018	1.78849	0.742419	-0.635461	0.603743	0.825379	0.508811	-0.148169	1.4316	0.0563303	1.31654	0.74556	-1.17155	0.536687	0.888435	0.367132	-1.1081	0.883217	0.66152	0.739043	0.98933	-0.219145	0.96064	-0.639159	1.45653	0.76895	2.41165	1.97171	0.109679	0.279395	0.522781
3380	3	20	1	11	0.986368	1.19174	0.85678	1.59695	0.445147	0.994611	0.508573	0.792289	0.522153	1.60269	-1.05946	-0.23382	1.54751	1.03079	1.93216	1.35997	-0.546818	-1.55299	0.537323	1.25316	-0.0294831	0.0837263	0.183593	-0.294717	-1.80075	-0.372515	-0.344365	1.78977	-0.323395	-0.292044	-1.23746	-1.19281	0.103192	-0.344475	-0.199307	-0.207228	-0.525688	-1.06977	1.08134	1.10277	0.219893	-0.0788849	0.656374	0.762884	0.27161
3383	3	20	1	43	0.986299	1.09744	1.03378	0.190838	0.678788	1.47669	0.0632787	1.32762	0.0705184	1.22157	0.842562	1.25154	0.136996	-0.763254	0.602049	-0.782605	1.69864	0.153529	1.08639	1.37068	1.17391	1.78191	1.39205	1.13873	0.834819	1.40522	1.51679	2.48827	0.397261	0.765996	0.297468	1.67597	1.49685	1.76856	1.21611	0.924873	2.0437	0.329707	0.301835	0.9487	0.48851	0.332108	1.59277	0.905734	0.690228
3386	3	19	2	8	-0.795716	-0.793511	-0.895248	-0.395925	-0.489416	-1.4158	0.0632787	0.149893	-0.983295	-0.556963	-2.96148	-0.503886	-1.36834	-0.0157372	0.412033	-1.21112	-2.36412	-2.00954	-1.77408	-0.246426	0.0297597	-1.32905	-0.436016	-1.26845	-1.5182	0.499584	0.115576	0.375224	1.44	-1.51803	-1.48375	0.0904627	0.613911	0.519459	0.395012	-0.167505	0.0648108	0.278124	2.06484	-0.137139	-0.099333	-0.406805	-0.19591	1.59434	2.0569
3387	2	18	1	41	-0.358231	-0.710068	-0.536636	-0.392339	-0.0221344	-1.4158	0.508573	-0.59957	-0.230571	-0.938078	0.842562	-0.773952	0.907442	-0.464247	-0.348028	0.502942	0.647272	0.570186	0.842853	1.19205	-0.143933	0.301351	0.715314	0.227675	0.144662	-0.141446	-0.084088	-0.319766	-1.46276	0.392323	-0.486169	-1.44054	-0.212762	-0.54246	-0.038997	-0.282701	-1.00961	0.322979	-0.444892	-0.243522	0.768806	-0.0526513	-1.04539	-0.28834	-1.17632
3393	4	22	2	5	0.972941	1.54778	1.02143	1.01939	-0.0221344	1.47669	0.508573	1.64882	0.823242	1.60269	0.842562	0.306312	0.516293	0.432773	0.982079	0.931457	0.985043	0.556888	0.519611	-0.584891	0.347867	1.83186	0.438467	0.465885	0.135399	0.480949	1.29217	-0.382946	0.369079	0.648436	0.45917	-0.325733	0.393176	1.04862	0.676531	0.805705	-0.0676913	-0.430584	0.950212	1.09177	-0.387415	-0.970827	0.709642	0.788524	1.4462
3395	4	27	1	36	0.575292	-0.0703868	0.338527	0.499392	-0.255775	0.994611	0.953868	0.364025	-0.682206	-0.0488095	0.842562	-0.0987873	0.907442	0.73178	0.412033	-0.354089	-1.02731	-0.00604223	-1.22501	-1.46396	-0.663554	0.155079	-0.985314	-0.190239	-1.30513	-0.130266	0.233236	0.315553	-1.30977	-0.300441	-1.33946	-1.22749	-1.42464	-0.625253	-0.347886	0.71037	-0.828138	-1.65512	-1.19162	-0.797447	-0.364057	-0.406805	0.297518	-0.434852	-0.220883
3396	3	21	1	81	1.21338	1.85235	1.09615	0.405683	0.912429	0.994611	0.953868	2.18415	1.57597	1.22157	0.842562	0.576377	0.48666	-0.165241	0.602049	-0.782605	0.228627	0.698729	0.65245	-0.918654	-0.0215521	-0.294441	0.192382	-0.950841	-1.22639	0.0635342	-0.34793	0.459465	-0.14625	0.0816291	-0.108033	0.377836	0.59227	-0.596456	0.0157429	-0.393925	0.698516	0.598837	0.1962	0.277387	0.834987	1.42955	-0.0136785	-0.156479	-0.420342
3397	4	22	2	29	-0.843064	-1.26894	-1.383	-1.14674	0.211507	-0.451635	-0.382016	-0.706637	-0.983295	-1.06512	-0.425452	-1.71918	-0.876437	-0.912758	-0.728059	-0.354089	1.16582	0.224449	0.887133	-0.340444	0.187912	1.18255	0.337396	0.503497	0.413314	0.026265	0.0264405	-0.481228	-0.621319	0.581259	0.782576	-0.533831	-0.303652	-0.376872	0.946321	-0.127782	-0.145464	-0.663829	1.55488	-0.999208	1.25932	0.751845	-0.139839	0.352651	-0.518841
3399	3	21	1	8	1.54666	1.17105	1.76895	1.65299	1.14607	0.994611	0.508573	-0.492504	0.522153	1.60269	0.842562	1.79167	0.0125392	1.32979	1.17209	0.502942	-1.43168	-1.1319	-1.28257	-1.1772	-0.404888	0.758005	-0.673313	-0.390837	0.0196004	0.324418	-1.1965	0.0382595	-0.754178	-0.0611224	-0.687675	-0.722111	-0.199777	-1.2696	-1.67728	-0.00861359	0.980803	0.379048	-2.00027	-0.129803	-0.582065	-0.35871	0.249857	-0.874388	-0.994096
3401	3	21	1	19	-0.356029	-0.464293	-0.444653	-0.190758	0.211507	-0.451635	-0.382016	-0.171306	-0.381116	-0.429924	-0.108449	-0.638919	0.261453	0.432773	-0.348028	-0.354089	0.533096	-0.648758	0.869421	0.670249	0.348158	0.647409	0.794413	1.13037	1.20537	0.805191	-1.20363	0.606888	0.743498	0.325146	-0.498607	0.179648	0.639879	0.865033	0.332452	0.225751	-0.499763	-0.993513	-0.488603	0.63322	0.655909	1.76184	-0.249178	1.30132	-1.18863
3402	3	21	2	3	0.114786	-0.957789	0.167517	0.358726	0.912429	-1.4158	0.508573	-0.171306	-1.43493	-1.19215	-0.742455	0.71141	0.700014	-0.165241	0.0320026	1.78849	0.399891	0.676567	0.665734	0.228365	0.180171	0.376271	0.680159	1.00081	0.177086	0.294603	0.0941838	-0.793622	0.819992	0.270565	1.5886	0.437293	0.0772229	0.544658	0.0665727	1.36977	0.514166	0.143559	0.968425	-0.665386	0.274395	-0.354338	-1.88646	-0.467817	-0.464667
3403	3	21	1	32	1.64927	1.02135	1.73996	2.38175	1.61335	0.994611	0.953868	1.22055	-0.230571	0.967497	0.525558	1.25154	-1.16684	1.6288	2.31219	1.78849	0.766206	0.534726	0.271645	-0.354547	0.768762	1.03985	1.21188	1.34768	0.0520238	1.20397	1.79133	0.694639	2.1526	1.45876	0.702968	2.79078	1.32805	1.64617	0.398922	-0.358175	1.86223	0.293823	0.341903	0.552515	-0.060403	-0.983944	1.58436	2.04853	0.675454
3404	3	22	1	21	0.322692	-0.785543	-0.267429	-0.931317	1.37971	1.47669	-0.382016	-1.7773	-0.230571	-0.811039	0.525558	-0.0987873	-0.0822849	-0.763254	-1.10809	-1.21112	1.02786	1.54091	1.61775	0.684352	0.406326	1.25034	1.28219	0.599618	0.14003	1.94563	1.0212	0.136541	0.542198	1.15226	1.7105	0.333244	0.899567	0.353872	0.215152	0.237668	1.01825	-0.423855	-1.20983	-0.199502	2.10411	1.43829	-0.476267	-1.25532	-0.385868
3406	2	19	2	3	-1.80332	-2.09818	-1.99271	-1.04984	-1.89126	0.512529	-0.82731	-1.34903	-1.73602	-1.57327	-1.37646	-2.12428	0.243673	-0.165241	-0.158013	-1.21112	0.633	1.13755	-0.569671	0.190757	0.227606	0.254972	0.324213	0.323795	0.927458	-0.543954	-0.95762	0.78941	0.433495	0.887755	-0.0732049	1.2895	2.02921	0.699446	-0.214947	0.174112	0.72156	-1.02491	-0.189912	0.182009	-0.698855	-1.10637	0.465732	-0.1052	-0.142084
3410	5	36	1	7	-0.247067	0.508712	-0.0987356	-0.129914	-0.956698	0.994611	-0.382016	1.22055	-0.230571	0.967497	0.842562	-0.368853	0.160702	0.133766	-0.348028	0.0744264	-0.641964	0.415048	-0.162297	1.09803	-0.485096	0.0373473	-0.857877	-1.09293	0.218773	-0.722846	-0.305145	-0.246054	-1.51509	-0.993205	0.215372	-1.29686	-1.5415	-2.05794	-0.539476	-0.85471	-1.24293	-1.67531	-1.24261	-0.342568	-0.114905	1.16721	-1.82478	-1.1784	-0.821724
3412	5	23	2	13	0.196898	-0.416501	0.242111	0.139126	0.678788	0.0304473	-0.382016	0.364025	-0.0800265	-1.44623	0.525558	0.576377	0.11329	-0.165241	0.602049	-0.782605	0.29523	0.171259	-1.13202	-0.152408	-0.713899	-0.515633	-0.506326	-1.79085	-0.82341	-1.59494	-1.46391	-2.17658	-0.82262	-0.237462	-0.52846	0.0111872	-0.247387	-1.03922	-0.867915	-1.35919	-1.17091	0.475486	-2.04034	-0.731416	-0.52367	-0.642907	-0.397767	1.08887	-1.19356
3417	3	21	2	15	0.795266	0.463826	0.38631	0.0393644	0.445147	0.994611	0.953868	0.899356	0.221063	0.0782289	0.525558	-0.0987873	0.759279	-0.613751	-0.348028	1.35997	1.40369	0.574619	2.02069	0.919397	0.813924	0.554651	2.11712	-1.08457	1.27022	0.507037	1.83768	1.4493	0.908565	0.715613	0.344735	0.387746	0.743754	0.0298967	0.653071	2.39859	0.491122	1.26718	1.17605	1.59067	1.25543	-0.857148	1.58996	1.00463	0.446445
3420	4	33	1	6	-0.891406	-0.474291	-0.829085	-0.52434	-1.19034	0.512529	-0.382016	-0.813703	-0.983295	0.840459	-1.05946	-0.773952	0.48666	-0.613751	0.222018	-0.354089	-0.694295	-0.192208	-0.848633	-0.584891	-1.17882	-1.16137	-0.822722	-1.21413	-1.80075	-1.28188	-0.26236	-2.13797	-2.08276	-0.00234236	-2.31217	-1.68828	-1.19957	-1.71597	-1.73202	-2.05434	-0.96352	-1.28731	-1.09691	-1.4064	-0.733892	-1.48675	-1.16314	-0.790143	-0.765087
3423	3	20	1	71	0.0529741	-0.378641	-0.112068	-0.564539	-0.489416	0.994611	0.508573	0.0428265	-0.230571	-0.811039	-0.108449	0.306312	-1.10164	-1.36127	0.222018	-0.782605	0.70436	1.31042	0.829569	0.656146	0.368152	1.53218	0.469228	1.69873	1.30264	0.34678	1.01407	0.75431	0.381157	0.807982	1.21295	0.600798	0.479739	0.209883	0.969781	-0.779237	-0.433512	0.405961	-0.0077836	-0.0821137	-0.321234	-0.428666	-1.13511	-0.431189	-1.02857
3425	2	19	1	8	-0.576716	-1.45047	-0.931821	-0.717228	0.211507	0.0304473	-0.382016	-1.56317	-1.28439	-1.06512	-0.108449	-0.773952	-1.85431	-0.613751	-0.348028	-0.354089	-1.20333	-0.786167	-0.233145	-1.06438	0.0851947	0.337027	-0.431621	-0.0439689	-0.128621	-0.987457	0.325937	0.140051	0.8522	0.891953	-1.20015	1.36382	0.0728948	1.95215	0.191692	0.531617	0.862704	0.937491	0.516746	-0.643375	-0.348485	-0.691002	0.533017	1.59434	0.436595
3428	3	26	1	83	-0.0388702	-0.129412	0.323105	0.453152	-0.956698	0.0304473	0.508573	0.578157	0.221063	-1.06512	0.842562	0.71141	-0.674936	-0.314744	0.792064	0.931457	0.252414	0.188989	0.687874	-0.0536892	0.152276	1.13974	-0.185536	1.65694	-0.267579	1.59902	0.83936	-0.000351005	0.248299	-0.695107	0.688042	0.704847	-0.290668	0.332274	1.38033	-0.000669016	-0.589058	0.107675	0.330975	1.11745	0.570263	-0.000184095	-0.79307	-0.0575831	-1.02611
3431	4	33	2	3	0.775709	0.180902	0.552523	0.73985	1.14607	0.0304473	0.508573	-0.171306	-0.0800265	0.205267	-0.108449	0.171279	0.62297	0.582276	0.412033	0.931457	-0.0805992	1.0356	0.289356	-0.777627	0.280478	0.508272	0.574693	-0.294717	-0.235156	0.413865	0.300979	1.1334	0.179857	-0.262654	0.712919	-0.187001	-0.697512	0.303476	-0.668505	0.249585	-0.810855	0.473243	-0.178984	0.827644	0.733769	1.00981	0.233035	-0.156479	0.291309
3432	3	20	2	3	0.00274528	-0.125809	-0.0944309	-0.438075	1.14607	-1.4158	-0.382016	-0.385438	-0.832751	0.713421	-0.108449	0.0362457	0.545925	0.133766	-1.10809	-0.354089	1.19912	1.13312	0.820713	-0.21352	0.914771	-0.597688	1.28658	1.92858	2.41431	1.74437	1.75924	1.344	2.68404	1.48815	-0.812062	2.50836	1.85175	1.39779	0.375462	0.789816	2.54202	0.915064	1.20155	0.570857	-1.52028	-1.20256	1.52828	1.32696	1.14825
3438	5	28	2	78	-0.152421	-0.723354	-0.303313	0.334505	-0.489416	-0.451635	0.953868	-0.813703	0.522153	-1.70031	-0.742455	-0.638919	0.640749	-0.0157372	1.17209	0.0744264	-0.646722	-1.16293	0.165373	0.0215252	-0.509928	-0.890232	-0.528298	-0.57054	-0.883625	0.216338	0.810836	-1.24642	-1.08834	-0.564951	-0.953863	-0.528877	-1.08704	0.091092	-0.860095	-1.06524	0.105138	-0.426098	-0.878358	-1.55313	-0.983044	-0.586068	-0.762231	-1.23701	-0.0583604
3448	3	18	1	3	0.475528	0.295066	0.712159	1.30995	-0.489416	1.47669	0.0632787	0.792289	-0.0800265	-0.0488095	0.208555	0.441345	0.457027	2.22681	0.0320026	1.35997	1.50359	2.29001	0.0679578	1.69975	1.08689	2.42051	1.41402	1.45634	0.992305	1.3046	-0.447762	1.69149	0.433495	1.71907	2.31004	2.69169	2.37979	0.659849	1.82607	2.62501	-0.0763327	1.42417	-0.368398	1.10644	0.729876	2.32149	-0.596821	0.986315	-0.789712
3450	4	22	1	4	0.212313	0.680691	0.302077	0.199033	-0.255775	0.512529	-0.382016	0.0428265	0.371608	1.22157	0.842562	0.0362457	0.160702	-0.165241	0.222018	0.502942	-0.0758419	-0.435997	-0.981472	-0.655404	-0.46465	-0.230224	0.636215	-0.61651	0.0659196	-0.320338	0.243932	-1.54126	-0.307291	0.00605478	-0.75982	-0.91039	-0.520059	-0.812439	-0.820995	-0.223117	-0.128181	-0.168182	1.00121	0.526837	-1.37624	-0.975199	-1.00894	0.543116	-0.922685
3452	3	22	1	81	0.714853	-0.166933	0.660375	0.582946	1.61335	-0.451635	0.508573	-0.0642397	-0.531661	-0.429924	0.525558	0.846443	0.0480983	-0.0157372	0.222018	1.35997	-0.00923924	0.836137	0.78529	-0.660105	0.430545	0.226431	0.082522	1.10947	0.732917	0.525672	2.21205	0.227802	0.723368	0.102622	0.250201	0.362972	-0.0179959	1.61738	0.238612	0.503811	0.208835	1.07878	0.483963	-0.441615	0.434008	-0.0876294	1.35166	0.854454	0.453832
3453	3	23	2	3	0.386192	-0.311084	0.673128	0.880346	-0.489416	0.0304473	0.953868	-0.171306	-1.43493	0.205267	-1.37646	1.38658	-0.14155	1.03079	0.412033	0.502942	-0.266135	-0.910277	0.625883	-0.763525	-0.114308	-1.71435	-1.05562	0.0396138	0.0520238	-1.71793	-0.583249	-0.583019	0.377131	-0.539759	0.110887	0.794032	0.45377	-0.121292	-0.273596	0.186028	1.1882	1.08551	-0.750868	-1.59715	-0.00979397	0.830546	0.591892	1.09254	-1.65404
3455	3	22	1	4	1.03837	1.37974	0.84684	0.754433	1.61335	0.994611	0.0632787	0.471091	1.42542	1.34861	0.842562	0.0362457	-0.0170933	0.432773	0.602049	0.502942	-2.28324	-1.83224	-1.49069	-0.42506	-0.535806	-0.811745	-1.37202	-2.10846	-1.93507	-0.898011	0.461424	-0.512818	-1.4225	-1.43406	0.192983	-0.464465	-0.861981	-1.284	-1.89624	1.21485	-1.73261	0.116646	0.276337	-0.184828	-1.18159	-1.03204	-0.748213	1.598	0.559718
3456	3	21	1	4	-2.24101	-1.572	-2.53712	-1.68005	-1.89126	-0.933717	-0.82731	-0.813703	-0.983295	-0.811039	-3.27848	-1.17905	1.07338	-0.314744	-1.2981	-0.782605	1.32757	-0.0149073	0.422196	1.13094	0.272901	-0.722555	0.974583	0.047972	0.482793	1.61766	0.38655	0.312043	-0.870932	1.28662	-0.0707171	1.11609	0.596598	0.533858	1.13009	0.325058	-0.528568	0.125617	0.666092	2.1556	-1.04144	-2.0464	0.510589	0.407593	1.14086
3459	4	26	1	3	0.339592	-0.515859	0.173009	0.019108	0.912429	0.512529	0.0632787	-0.59957	-0.682206	-0.556963	0.842562	0.306312	0.356277	0.28327	-0.538044	0.0744264	-0.922647	-1.96522	-0.928337	-1.6802	-0.832135	-2.02473	-1.18306	-1.37293	-1.59231	-0.857015	-0.583249	0.00666909	-0.858854	-0.380214	-0.81455	-1.2919	-1.87909	-1.50719	-0.957845	0.0787767	-0.473839	-2.38402	-0.0223539	-0.812121	-1.46188	-0.651651	-0.139839	1.4112	-0.762625
3460	3	21	1	84	0.272226	0.270472	0.265496	0.196903	-0.255775	0.512529	0.0632787	-0.59957	0.823242	0.0782289	0.842562	0.0362457	0.871883	0.432773	0.412033	-1.21112	-1.51256	-1.26931	-1.15416	-1.1772	-0.42317	-1.10786	-1.58735	0.850365	-0.804882	-0.663215	-0.900573	0.849081	-1.32185	-1.07298	-1.02352	-0.47933	-0.762434	-0.816039	1.07535	-1.14866	0.174269	-0.181639	0.542244	0.0792949	-1.2283	-0.0395345	-0.0248927	-0.292002	1.01035
3461	3	20	1	3	0.780037	1.48557	0.939055	0.288738	0.445147	-0.451635	0.508573	1.11349	1.27488	1.34861	0.208555	0.981476	-0.337125	0.432773	-0.158013	-0.782605	0.352318	0.813975	2.26866	0.397597	0.710617	1.10763	1.6645	0.578722	0.88577	0.652387	1.2066	0.333104	0.904539	1.36219	0.220348	1.15077	1.3194	2.5749	3.50345	1.99342	1.7038	0.737887	0.651522	0.860659	-0.021473	0.0522831	0.221821	-0.0758971	1.43635
3463	3	19	1	15	0.351061	0.46945	0.270034	-0.209655	-0.489416	0.0304473	1.39916	-1.7773	1.12433	0.967497	-0.742455	0.306312	0.97856	-0.314744	0.0320026	-1.21112	-0.475458	-1.34466	-0.68037	-1.55328	-0.215348	-0.72969	0.737286	-0.407553	-0.147149	0.20143	-0.0448682	0.0277294	1.71779	0.190792	-1.50614	0.699893	1.5055	-0.0168998	0.391102	-0.528983	-0.194432	1.27615	-0.226338	0.772618	-0.959686	-1.55234	-0.428606	0.777536	0.350409
3473	3	19	1	22	0.249483	0.634313	0.137426	0.353634	-0.0221344	0.512529	0.0632787	-0.492504	0.823242	1.09454	0.208555	-0.503886	0.0362453	0.432773	0.222018	0.502942	0.000275424	0.490401	0.608171	0.721959	0.256907	0.240701	-0.198719	-0.934124	-0.350954	0.302057	1.04259	0.529666	0.848174	0.0480405	-0.167739	1.27959	0.648536	-0.0744954	0.410652	0.0589153	-0.00432072	2.36836	1.06313	0.299397	-0.399094	-1.03641	0.1265	-0.643631	2.04458
3478	3	37	1	9	-0.97465	0.235085	-0.477095	-0.434243	-1.19034	0.0304473	-1.2726	-0.385438	0.522153	0.840459	0.525558	-0.368853	0.794838	-1.06226	0.0320026	0.931457	1.41796	0.290937	0.860565	1.69504	1.00863	2.06375	1.14596	-0.382479	-0.0452466	1.5543	0.917799	1.91263	-0.14625	1.73587	0.543753	0.858443	0.276317	0.577055	0.203422	0.793788	1.1738	0.215327	0.997566	2.18127	1.13086	0.874269	1.92359	0.125557	0.919238
3483	4	44	2	3	0.686742	0.201169	0.805402	1.00222	0.211507	-0.451635	1.39916	-0.492504	0.973787	-0.684001	0.842562	0.846443	-0.917923	0.133766	1.74214	0.0744264	-1.10343	-0.542378	-0.432403	0.15315	-0.426907	-0.779636	-0.945765	0.428273	0.603223	-0.555134	0.197581	-1.29205	-0.399889	-0.187079	-0.575727	-1.67342	-0.0699334	-0.196886	-1.28237	-1.68095	-0.802214	0.0291793	-1.21712	-1.1863	-0.301769	-0.879009	-0.717374	-0.779155	-0.331694
3485	3	20	2	11	0.573401	0.368849	0.643693	1.15103	-0.0221344	0.512529	0.508573	0.256959	0.0705184	0.332306	0.842562	0.306312	-1.52835	0.133766	1.55213	1.78849	1.39417	2.44958	1.06425	1.80787	1.22401	0.768708	1.32174	1.285	1.98354	1.24869	2.24771	1.4493	0.574406	2.10114	2.15581	0.471976	0.505707	0.692246	1.32559	0.714342	-0.384544	2.22931	1.56945	1.31921	0.430115	-1.07576	0.40125	1.33794	0.74194
3486	3	27	1	36	-0.817236	-0.819488	-1.14892	-2.06023	-0.956698	0.512529	0.0632787	0.792289	-1.43493	-0.556963	0.842562	-0.773952	-0.0407993	-3.45432	-0.538044	-1.21112	-0.0187539	-0.365077	0.116665	0.609137	-0.291026	0.568922	-0.91061	0.867082	0.0937112	-0.58495	1.65228	0.0487897	-0.411967	-0.233264	0.0213291	-1.49009	-0.37723	-0.171688	0.598331	-1.2718	-1.51657	-1.2761	-0.251836	-0.280206	1.23597	-0.16633	-2.76678	-0.244386	-1.91998
3488	4	43	1	3	-0.307884	-0.337747	-0.733424	-0.706474	-0.956698	1.47669	0.508573	0.0428265	0.371608	-0.811039	0.842562	-1.17905	-1.91358	-1.06226	0.222018	-0.782605	2.22671	1.7714	0.183085	1.17795	0.415985	1.6285	1.00095	-0.236209	-0.513071	1.47976	0.425769	0.122501	-0.440149	0.211785	1.49407	1.04672	0.393176	0.505061	-0.899195	-0.918267	0.197313	-0.843249	0.830007	0.919353	-0.126584	-0.524856	-0.717374	0.411255	0.1017
3497	5	36	2	3	-0.0881335	-0.813239	-0.121367	-0.181272	0.445147	-1.89788	0.508573	-0.492504	-1.43493	-0.429924	0.208555	0.306312	-0.51492	-0.314744	0.222018	-0.782605	0.209598	0.548023	0.280501	-0.0207829	-0.175724	-0.112493	0.0561556	-0.0188941	-0.147149	-1.17008	-1.32129	-0.800642	-0.661579	-0.690908	-0.533436	0.0409155	0.735098	1.37619	0.179962	-0.918267	-1.19108	0.239997	0.327333	-0.412268	-0.025366	0.0522831	0.300321	-1.3066	0.43167
3505	3	21	2	9	0.979267	1.43191	1.13509	0.770475	0.678788	-0.451635	0.953868	1.54175	1.12433	0.967497	0.208555	0.981476	0.753353	1.18029	0.412033	-1.21112	-0.594391	0.246612	0.329208	-0.993869	0.248769	-0.408604	1.29977	-0.298896	0.292884	1.13689	-0.547595	0.7859	1.28701	0.111019	0.416879	-0.325733	-0.420512	0.821836	0.938501	0.472033	-0.364381	0.598837	0.728016	0.695582	0.075852	-0.332476	0.319946	0.539454	1.55948
3506	3	21	1	4	0.420574	-0.0296834	0.212449	-0.105712	0.678788	0.0304473	0.508573	-1.02784	-0.832751	1.09454	-0.108449	0.306312	-0.313419	0.28327	-1.48812	1.35997	-0.161474	-0.622163	-0.498823	-0.899851	0.551718	0.119402	-0.26024	-0.725167	-1.20786	1.4984	1.98386	1.6248	1.83857	-0.955418	-0.222469	1.56201	-0.0829178	1.52018	0.0861227	1.64386	1.4244	1.70675	-0.535956	0.108642	0.044708	-1.01892	2.34973	4.82493	-0.307069
3516	3	19	1	47	0.42839	-0.254888	0.262454	0.734309	-0.255775	0.994611	0.508573	-0.385438	-0.230571	-0.429924	0.842562	-0.23382	0.700014	0.881283	0.792064	0.0744264	2.06496	0.450508	2.55648	2.0006	1.23467	0.997035	2.41155	1.56082	1.13126	1.32696	0.853622	0.740269	1.56883	2.03396	0.742772	1.63633	1.67863	0.371871	1.04016	1.44127	0.174269	-0.123327	1.64959	1.92082	1.36833	1.17596	1.35166	1.58701	1.95593
3521	3	20	1	40	0.159051	0.0438089	0.235943	0.206131	-0.956698	1.47669	0.508573	1.43469	-0.230571	-0.684001	0.842562	0.171279	1.07931	-0.165241	-0.158013	1.35997	0.566398	0.91149	0.767578	1.53521	0.539112	0.144376	0.539538	1.1429	1.0201	-0.420965	-0.661689	1.02809	0.574406	0.514082	1.58611	0.467021	1.09866	0.803838	1.45462	-0.862655	-0.986564	0.0650632	-0.149844	0.831312	1.36054	1.02293	-0.0192856	-0.431189	0.202661
3522	4	34	2	68	-1.00472	-1.44386	-1.02237	-0.774563	-0.723057	-0.933717	0.0632787	-0.920769	-0.983295	-1.57327	0.208555	-0.503886	-2.86774	-0.613751	0.0320026	-1.21112	-0.266135	-0.0902602	-0.113589	0.218963	-0.530228	-0.173142	-0.264635	0.0187181	-1.18007	-1.49059	-1.16441	-0.730441	-0.9434	-0.493575	0.518876	-1.00453	-0.922574	-0.744044	-1.12206	-0.409814	-0.254922	-1.20433	-0.055137	-0.621365	0.480724	-1.36433	-1.49116	-1.1198	-0.841424
3527	5	26	1	58	0.835831	1.04633	0.72501	0.196544	0.445147	0.0304473	0.953868	1.43469	1.42542	-0.0488095	0.525558	0.441345	0.943001	-0.613751	0.602049	-0.354089	1.13252	1.50545	0.630311	1.14504	0.305929	1.00417	1.00095	0.123196	0.153926	1.34187	0.907103	-0.65673	-0.395863	1.65609	1.16071	-0.325733	0.012301	-1.10402	-0.840545	-0.632262	0.254922	-0.495623	0.615096	0.193015	1.79656	-0.245031	0.429285	-0.713225	-0.489291
3541	3	19	1	30	0.66622	1.44277	0.640148	-0.0733097	-0.255775	1.47669	0.0632787	1.11349	1.87706	0.840459	0.842562	0.306312	0.943001	0.133766	-0.348028	-1.21112	-0.266135	-0.334049	-0.39698	-0.965663	-0.140934	-1.25413	-0.453593	-1.63204	-0.920681	0.108257	-0.47272	1.79679	0.0912845	0.379728	0.03128	0.9179	-0.528715	0.357472	1.61102	-0.219145	-0.698516	-2.04088	-0.641591	-0.804784	-0.959686	-1.48238	-1.16034	0.121894	0.0623003
3572	3	21	1	11	-1.07679	-1.20339	-0.858136	-0.771205	0.211507	-1.4158	-1.7179	-0.385438	-1.13384	-1.19215	-0.108449	-0.23382	-0.372684	-1.36127	-0.158013	0.502942	-0.351767	-1.77905	-0.773357	-1.37464	-0.248755	-0.251629	0.302241	-0.804571	0.172454	-1.01355	-1.03606	0.122501	0.0469984	-0.409604	-1.52355	-0.390145	0.0166291	-0.351674	-0.543386	0.186028	0.894389	0.105433	-1.38832	0.336081	-1.97187	-0.730352	-0.123018	0.414918	0.89215
3584	3	19	1	68	0.798685	1.09408	0.883046	0.14387	0.445147	0.0304473	0.508573	1.75588	1.12433	0.0782289	0.842562	0.981476	0.617043	0.432773	-0.348028	-1.21112	-0.313708	-0.648758	-1.07889	0.642044	0.30016	0.697356	0.548327	-0.0606854	0.126135	0.976629	2.31188	-0.63216	0.642848	1.11028	-0.637921	0.893126	0.332582	0.173886	-0.257956	2.09273	-0.185791	0.345406	0.112421	2.02353	-0.554814	0.305874	0.821785	0.499163	-0.159321
3587	5	37	2	5	0.788344	-0.25498	1.27179	1.37759	0.678788	0.0304473	0.0632787	0.578157	-1.13384	-0.811039	0.842562	2.06174	0.302938	0.582276	0.982079	1.78849	0.908926	1.22177	0.484187	0.759566	0.0450964	0.115835	-0.291001	0.783499	1.1081	-0.39115	0.22967	0.891202	-1.61574	-0.418001	0.628336	0.214331	-0.104558	0.173886	0.00792287	-0.477343	0.430632	-1.15051	-1.21712	-1.34404	-0.037045	1.06665	-1.90889	-1.49706	-0.39818
3592	3	19	1	84	0.683963	-0.541641	0.561471	1.07105	0.678788	1.47669	0.0632787	-0.920769	-0.531661	-0.811039	0.842562	0.441345	-0.63345	0.881283	1.36211	0.0744264	-1.10818	0.326397	1.0554	-0.218221	0.634856	1.45012	0.456045	0.436631	-0.332426	1.39032	1.34922	0.687619	0.208039	1.3454	0.34971	0.744485	0.501379	1.53098	0.582691	0.515728	0.865584	1.552	0.629666	0.618546	-0.410773	-0.253775	0.732071	1.11818	0.675454
3595	5	43	1	3	-0.98667	-0.43734	-0.45282	-0.501956	-1.42398	-0.451635	-0.82731	-1.1349	0.672698	-0.684001	0.842562	0.0362457	1.50602	-0.165241	-0.348028	-0.782605	-1.20809	-1.04325	-0.901769	0.331784	-0.360511	-0.683311	-0.756806	-1.09293	-0.249051	-0.122812	-0.718736	-0.691831	-0.975608	-1.24932	-1.96886	-0.405009	-0.571996	-0.852036	-0.531656	-0.207228	0.306771	1.59462	-0.962137	0.981716	0.142033	-0.607929	-2.08551	-0.324968	-0.272595
3597	4	29	2	37	-0.467325	-0.466467	-0.0209377	0.134681	-1.19034	-0.451635	0.508573	-0.920769	-0.682206	0.0782289	0.525558	0.441345	0.836324	0.133766	0.222018	0.0744264	1.41796	1.36804	0.612599	1.76556	0.201187	-0.0233022	-0.000971391	0.236033	0.40405	-1.021	-0.109046	0.319064	0.155701	0.996918	0.409416	0.982311	0.968817	1.90175	0.113493	0.543534	-0.0648108	-0.237707	-1.2244	0.695582	0.620872	0.563838	-1.66218	-1.29561	-0.824186
3605	3	21	2	9	0.974431	1.65459	0.84978	0.515932	0.912429	-0.451635	1.39916	1.32762	1.12433	1.85677	0.842562	0.171279	-0.420096	-0.165241	1.17209	-0.782605	1.42272	1.13312	1.27237	1.60573	0.730796	1.42515	1.39205	0.984098	1.46013	2.32577	1.82342	0.533177	1.31117	0.585458	1.06867	0.932764	1.03374	0.310675	1.11054	-0.0999761	2.87904	-0.273591	0.177987	1.42926	-0.13437	-0.22317	0.917106	0.876431	-2.13668
3607	3	22	1	39	-1.46794	-1.14934	-0.833413	-0.00842083	-1.65762	-0.451635	-1.2726	0.149893	-1.43493	-0.938078	-1.37646	0.0362457	-0.953482	1.18029	-0.348028	0.0744264	-1.66955	-1.50867	-0.100305	-1.37934	-0.449751	-0.704716	-1.45112	-0.574719	-0.295371	-1.73284	-1.68853	-0.0108812	-0.798464	-1.48864	0.944279	-0.811295	-1.29479	-1.65118	-0.895285	-0.370092	-0.0129622	0.787227	0.239911	-0.867146	-0.192765	-0.0876294	0.92832	-0.130839	-0.513916
3617	3	21	2	21	-0.913643	-1.55812	-0.784872	-0.96046	-0.489416	0.0304473	-1.2726	-1.02784	-1.43493	-1.57327	0.842562	0.306312	-3.15222	-1.06226	-0.918074	0.0744264	0.428435	0.8583	0.727726	1.62923	0.774023	0.469029	0.482411	0.574543	0.473529	0.220065	0.949888	1.50195	1.0535	1.26563	1.81747	1.04672	-0.37723	0.519459	0.402832	0.499839	1.66924	-0.439555	1.4456	1.19081	0.831094	-0.511739	0.112482	0.0193357	0.490769
3619	5	30	2	7	-1.88475	-1.34421	-1.759	-1.6908	-0.956698	-2.37996	-1.2726	-0.920769	-1.28439	-0.429924	-2.64448	-1.04402	-0.0763584	-1.21176	-1.86815	0.502942	-0.39934	-0.0680976	-0.888485	1.06512	0.150009	-0.0304374	0.412101	-1.10965	0.793132	0.574122	-0.451328	0.529666	0.977007	0.891953	1.71299	-0.444647	-1.63239	-0.643252	0.273802	-0.0403919	-0.341337	0.269153	-1.1042	-0.243522	-0.391308	-0.0788849	-0.055732	-0.467817	0.759177
3624	4	23	2	4	-0.575483	-0.855888	-0.503529	-1.33379	0.678788	0.994611	-2.60849	-0.59957	-0.832751	-0.811039	0.525558	0.441345	0.326644	-0.613751	-2.05817	-1.21112	0.718632	0.379587	0.00153814	1.06042	0.396954	0.932818	0.122071	1.33514	1.88627	0.518218	-0.198182	-0.165323	1.27493	0.375529	0.123326	-0.0234958	0.639879	-0.852036	0.606151	0.468061	-0.30101	0.172715	0.32369	0.97071	-0.593744	0.130984	0.272285	-1.34689	1.01774
[truncated: 86 more columns]
